# Supplementary material for: A multiscale approach to detect selection in nonmodel tree species: Widespread adaptation despite population decline in Taxus baccata L
Source: Evol Appl. 2019 Jul 19;13(1):143–60. doi: 10.1111/eva.12838 (PMC6935595; doi:10.1111/eva.12838)
Supplement: Supplementary file 2 [file EVA-13-143-s002.xlsx]

## Sheet: Table S1
Supporting Information Tables S1-S4
Table S1 Location and sample size (Nb. of genets) of the 26 Iberian populations planted in the Valsaín clonal bank that were used for the analysis of phenotypic variation.
Population	Region	Latitude	Longitude	Elevation (m)	Nb. Genets	Nb. Ramets (individuals) per genet
As Pontes	Atlantic Region	43.4452	-7.7956	535	2	2-3
Begonte	Atlantic Region	43.1611	-7.65824	440	5	1-2
Acebedo	Cantabrian Mountains	43.0697	-5.17731	1300	1	2
Boca de Huérgano	Cantabrian Mountains	42.9886	-4.86745	1350	2	2
Cervantes	Cantabrian Mountains	42.8662	-6.89618	1127	8	2
Folgoso	Cantabrian Mountains	42.6072	-7.11595	1100	7	2
Puebla de Lillo	Cantabrian Mountains	42.9982	-5.29374	1270	2	2-3
Villablino	Cantabrian Mountains	42.905	-6.2794	1250	3	1-2
La Senia	Catalan Coastal Range	40.6279	0.176432	940	1	2
Montagut	Catalan Coastal Range	42.2408	2.53102	356	4	2
Montserrat	Catalan Coastal Range	41.6066	1.80666	950	3	1-2
Rasquera	Catalan Coastal Range	40.9583	0.587443	610	3	2-3
Sales de Llierca	Catalan Coastal Range	42.2856	2.63909	892	4	2
Vimbodí	Catalan Coastal Range	41.3299	1.00638	992	3	1-3
Canencia	Central System	40.8733	-3.77952	1424	6	1-2
El Barraco	Central System	40.361	-4.58722	1400	5	2
Jerte	Central System	40.1807	-5.70853	1350	3	2
Nuñomoral	Central System	40.3779	-6.25762	800	7	2-6
Rascafría	Central System	40.8225	-3.90036	1595	8	2
Aragüés	Pyrenees	42.7403	-0.634312	1513	8	2
Fanlo	Pyrenees	42.568	0.065077	1300	5	1-2
Torla	Pyrenees	42.6938	-0.11667	1344	9	1-5
Agres	Sub-Baetic System	38.7717	-0.498896	1150	5	2-5
Alcoy	Sub-Baetic System	38.6606	-0.532581	1200	1	5
Quesada	Sub-Baetic System	37.8271	-2.98606	1650	1	3
Siles	Sub-Baetic System	38.3417	-2.54484	1200	2	5

## Sheet: Table S2
Table S2 Location and environmental information of the 12 European populations included in the analysis of genetic variation. Ten individuals were genotyped for each population.
						PRESENT								LAST GLACIAL MAXIMUM								LAST INTEGLACIAL
Geographic region	Population	Pop. Code	Altitude (m)	Latitude	Longitude	BIO1	BIO4	BIO5	BIO6	BIO12	BIO13	BIO14	BIO15	BIO1	BIO4	BIO5	BIO6	BIO12	BIO13	BIO14	BIO15	BIO1	BIO4	BIO5	BIO6	BIO12	BIO13	BIO14	BIO15
Switzerland	Blindtal	BLIN	1227	46.3552	7.99036	54	6041	186	-58	1310	142	88	17	-44	5883	145	-216	1535	160	105	14	51	8232	233	-80	1338	147	80	18
Switzerland	Jura	JUR	709	47.2416	7.51834	81	6179	221	-30	1015	120	65	19	-12	6201	196	-193	1033	124	66	20	77	8526	269	-58	1035	120	61	21
Switzerland	Wallis	WALL	1101	46.3264	7.5876	57	6123	193	-61	1202	125	84	12	-3	6400	204	-189	966	110	60	16	54	8288	240	-83	1233	130	83	14
United Kingdom	Castle Eden Dene	CAS	82	54.7446	-1.33442	85	4295	190	1	685	70	47	12	-115	4301	114	-324	827	85	57	13	83	6083	229	-30	651	81	36	23
United Kingdom	Roudsea Wood and Mosses	ROU	15	54.2342	-3.02692	88	4621	194	-1	1011	109	58	22	-106	4606	115	-310	1114	120	63	23	86	6327	232	-27	990	120	44	29
United Kingdom	Yewbarrow Woods	YEW	58	54.28	-3.00726	82	4621	190	-6	1100	120	64	22	-108	4576	115	-312	1134	122	65	23	80	6337	228	-32	1078	128	50	27
Iberian Peninsula	Bujaruelo	BJL	1372	42.701	-0.116516	62	5355	195	-44	1058	112	66	13	2	5307	168	-135	1551	164	100	13	56	7504	244	-63	1088	116	56	19
Iberian Peninsula	Cardó	CAR	664	40.9584	0.587696	137	5695	277	20	603	73	19	31	119	5625	281	-25	795	104	21	35	132	7998	328	6	642	79	12	39
Iberian Peninsula	Rascafría	RAS	1591	40.8229	-3.90013	74	6030	245	-37	643	78	26	27	36	5940	237	-101	1117	136	47	27	66	8250	292	-56	727	97	25	36
Iberian Peninsula	Sueve	SUE	815	43.4385	-5.23237	100	4424	223	6	938	121	49	25	65	4169	200	-49	1196	157	61	26	96	5880	252	-12	1009	137	46	34
Slovakia	Harmanec	HAR	820	48.8356	19.0132	56	7175	208	-88	950	130	54	30	-66	6984	152	-277	958	132	55	31	42	10925	266	-191	973	131	43	37
Bosnia-Herzegovina	Višegrad	VIS	814	43.7714	19.2508	88	6862	243	-52	994	98	67	12	28	6975	223	-152	919	92	64	12	83	9396	293	-99	1002	118	61	21
	BIO1 = Annual Mean Temperature (ºC*10)
	BIO4 = Temperature Seasonality (standard deviation*100)
	BIO5 = Max Temperature of Warmest Month (ºC*10)
	BIO6 = Min Temperature of Coldest Month (ºC*10)
	BIO12 = Annual Precipitation (mm)
	BIO13 = Precipitation of Wettest Month (mm)
	BIO14 = Precipitation of Driest Month (mm)
	BIO15 = Precipitation Seasonality (Coefficient of Variation)

## Sheet: Table S3
Table S3 List of publications reviewed to select loci putatively involved in environmental adaptation in tree species. A total of 344 genes were selected with this procedure. After BLAST, we discarded T. baccata contigs with length < 450 bp (71), and used the remaining 273 for subsequent genotyping.
Contig: contigs selected from Taxus baccata transcriptome (Olsson et al. 2018) after blasting to the reference sequences retrieved from publications.
Annotation: whenever possible, further annotation of contig was retrieved by blasting it in EuropineDB (http://www.scbi.uma.es/sustainpinedb/home_page; version 07/2012) and RefSeq (https://www.ncbi.nlm.nih.gov/refseq/; version 07/2012)
Putative driver: putative environmental factor related to possible adaptation in trees as retrieved from literature; Col: cold hardiness; Def: response to herbivores or pathogens; Dro: response to water deficit; Lat: adaptation to latitude; Nut: response to nutritive stress; Phe: phenological differential response; Pho: response to photoperiod; Woo: differential response of wood properties (chemi…
Reviewed publications	Species	Acronym	Gene	Putative driver	Contig	Annotation
Canales et al. 2011, Eckert et al. 2009, Yakovlev et al. 2010	Pinus taeda	BIP	Luminal binding protein	Col, Phe	contig100955	sp=Luminal-binding protein 3; Zea mays (Maize). / heat shock protein, putative [Ricinus communis]
Hao et al. 2011	Taxus mairei	BAPT	Phenylpropanoyl transferase	Def	contig102292	tr=Phenylpropanoyltransferase; Taxus sumatrana. / 10-deacetylbaccatin III 10-O-acetyltransferase [Zea mays]
Dillon et al. 2010, Eckert et al. 2009, Ersoz et al. 2010, González-Martínez et al. 2007, Kirst et al. 2004, Li et al. 2011	Eucalyptus grandis, Pinus radiata, Pinus taeda	C4H	Cinnamate 4-hydroxylase	Def, Woo	contig102299	tr=Trans-cinnamate 4-hydroxylase; Pinus taeda (Loblolly pine). / trans-cinnamate 4-monooxygenase [Populus trichocarpa]
Burgarella et al. 2012; Hao et al. 2011	Taxus mairei	TXS	Taxadiene synthase	Def	contig102498	tr=Taxadiene synthase; Taxus baccata (English yew). / hypothetical protein SELMODRAFT_112927 [Selaginella moellendorffii] Diterpenoid biosynthesis
Azaiez et al. 2009, Christopher et al. 2004, Dillon et al. 2010, Eckert et al. 2009,Ersoz et al. 2010, Gill et al. 2003, González-Martínez et al. 2007, Kirst et al. 2004, Li et al. 2011, Paux et al. 2005, Yu et al. 2006	Eucalyptus grandis, Pinus taeda, Populus nigra x maximowiczii, Pinus radiata	CAD_2	Cinnamyl alcohol dehydrogenase	Def, Woo	contig103208	sp=Probable cinnamyl alcohol dehydrogenase; Pinus radiata (Monterey pine) (Pinus insignis). / cinnamyl alcohol dehydrogenase [Populus trichocarpa]
Azaiez et al. 2009, Bhalerao et al. 2003, Bogeat-Triboulot et al. 2007, Canales et al. 2012, Dillon et al. 2010, Eckert et al. 2009, Ersoz et al. 2010, Goicoechea et al. 2005, Holliday et al. 2008, Kujala & Savolainen 2012, Kusumi et al. 2002, Miranda et al. 2007, Namroud et al. 2008, Palmé et al. 2009, Paux et al. 2005, Yakovlev et al. 2010	Eucalyptus globulus, Picea glauca, Picea sitchensis, Pinus taeda, Populus euphratica, Populus nigra x maximowiczii, Populus tremula, Populus trichocarpa x deltoides, Pseudotsuga menziesii	myb_1	Myb-like transcription factor	Col, Def, Dro, Phe, Woo	contig103948	sp=Myb-related protein 308; Antirrhinum majus (Garden snapdragon). / hypothetical protein SORBIDRAFT_02g031190 [Sorghum bicolor] transcriptional activator Myb
Park et al. 2008	Populus deltoides	transposase	Transposase of Tn10	Phe	contig105100	tr=Transposase, IS4; Polynucleotidyl transferase, Ribonuclease H fold; Medicago truncatula (Barrel medic) (Medicago tribuloides). / Os11g0689750 [Oryza sativa Japonica Transposase, IS4 domain containing protein.Group]
Derory et al. 2006, Holliday et al. 2008, Park et al. 2008	Picea sitchensis, Populus deltoides, Picea sitchensis	catalase_1	Catalase	Col, Phe	contig105367	sp=Catalase; Picea sitchensis (Sitka spruce) (Pinus sitchensis). / hypothetical protein SORBIDRAFT_10g030840 [Sorghum bicolor] catalase 2
Chu et al. 2009, Derory et al. 2006, Homolka et al. 2013, Park et al. 2008, Paux et al. 2005	Pinus taeda, Populus deltoides, Quercus petraea	PIP	Membrane intrinsic protein - Aquaporin PIP	Phe, Woo	contig105567	tr=Probable aquaporin; Picea abies (Norway spruce) (Picea excelsa). / hypothetical protein ARALYDRAFT_912203 [Arabidopsis lyrata subsp. lyrata] aquaporin PIP
Costa et al. 1998, Dillon et al. 2010, Eckert et al. 2009, González-Martínez et al. 2006, Grivet et al. 2009, Namroud et al. 2008, Park et al. 2008	Picea glauca, Pinus pinaster, Populus deltoides	SOD_2	Superoxide dismutase	Dro, Woo	contig105954	sp=Superoxide dismutase [Cu-Zn]; Pinus pinaster (Maritime pine). / superoxide dismutase [cu-zn], putative [Ricinus communis]
Park et al. 2008	Populus deltoides	LHC3	Chlorophyll a/b binding protein type 3	Phe	contig106726	tr=Type III chlorophyll a /b-binding protein; Pinus sylvestris (Scots pine). / light-harvesting complex I protein Lhca3 [Populus trichocarpa]
Chu et al. 2009, Dillon et al. 2010, Eckert et al. 2009, Park et al. 2008	Pinus radiata, Populus deltoides, Pseudotsuga menziesii	ExpA_2	α-expansin	Col, Dro, Phe, Woo	contig109341	tr=Expansin 1; Cunninghamia lanceolata (China fir). / Alpha-expansin 8 precursor, putative [Ricinus communis]
Christopher et al. 2004, Derory et al. 2006, Eckert et al. 2010a, Park et al. 2008	Populus deltoides, Quercus petraea	LHC	Chlorophyll a/b binding protein	Phe	contig114068	tr=Light harvesting chlorophyll a /b-binding protein Lhcb1*2-1; Picea abies (Norway spruce) (Picea excelsa). / chlorophyll A/B binding protein, putative [Ricinus communis]
Dubos et al. 2003	Pinus pinaster	EC 2.7.4.6	Nucleoside diphosphate kinase	Dro	contig127806	sp=Nucleoside diphosphate kinase; Picea sitchensis (Sitka spruce) (Pinus sitchensis). / nucleoside diphosphate kinase, putative [Ricinus communis]
Bhalerao et al. 2003, Christopher et al. 2004, Eckert et al. 2009, Homolka et al. 2013, Miranda et al. 2007, Namroud et al. 2008	Populus tremula, Populus trichocarpa x deltoides	BMY_2	Beta-amylase	Col, Def	contig127874	sp=Beta-amylase; Picea sitchensis (Sitka spruce) (Pinus sitchensis). / Beta-amylase, putative [Ricinus communis]
Hao et al. 2011, Külheim et al. 2011, Park et al. 2008	Populus deltoides	DXS	1-deoxy-D-xylulose 5-phosphate synthase	Phe	contig128911	tr=Putative 1-D-deoxyxylulose 5-phosphate synthase type 1; Pinus densiflora (Japanese red pine). / 1-deoxyxylulose-5-phosphate synthase, putative [Ricinus communis]
Eckert et al. 2009, Krutovsky & Neale 2005, Park et al. 2008, Wheeler et al. 2005	Pinus taeda, Populus deltoides	PolyUBQ	Polyubiquitin	Col, Phe	contig128915	tr=Putative polyubiquitin; Picea abies (Norway spruce) (Picea excelsa). / PREDICTED: similar to polyubiquitin [Vitis vinifera]
Holliday et al. 2010	Picea sitchensis	Swap	SWAP domain-containing	Col	contig129321	sp=SURP and G-patch domain-containing protein 1-like protein; Arabidopsis thaliana (Mouse-ear cress). / arginine/serine rich splicing factor sf4/14, putative [Ricinus communis]
Cooke et al. 2003, Yakovlev et al. 2006	Picea abies, Populus trichocarpa x deltoides	H3	Histone H3	Nut, Phe	contig131757	tr=Histone 3; Picea abies (Norway spruce) (Picea excelsa). / histone H3 [Arabidopsis thaliana]
Azaiez et al. 2009, Dillon et al. 2010, Paux et al. 2005	Eucalyptus globulus, Pinus taeda, Pinus radiata, Populus nigra x maximowiczii	CCR_2	Cinnamoyl-CoA reductase	Def	contig135551	tr=Cinnamoyl-CoA reductase; Pinus taeda (Loblolly pine). / cinnamoyl CoA reductase [Populus trichocarpa]
Park et al. 2008, Paux et al. 2005	Populus deltoides	HBP	HBP transcription factor	Phe	contig18037	sp=Transcription factor HBP-1b(c38); Triticum aestivum (Wheat). / Transcription factor HBP-1b(c1), putative [Ricinus communis]
Derory et al. 2006, Park et al. 2008, Paux et al. 2005	Populus deltoides, Quercus petraea	NADP-ME	NADP dependent malic enzyme	Phe	contig18132	sp=Malic enzyme; Picea sitchensis (Sitka spruce) (Pinus sitchensis). / malic enzyme, putative [Ricinus communis]
Fossdal et al. 2007, Miranda et al. 2007, Namroud et al. 2008, Yakovlev et al. 2006	Picea abies, Populus trichocarpa x deltoides	UbqE_2	Ubiquitin-conjugating enzymes	Def, Dro, Phe	contig18583	sp=E3 ubiquitin-protein ligase UPL1; Arabidopsis thaliana (Mouse-ear cress). / E3 ubiquitin protein ligase upl2, putative [Ricinus communis]
Chu et al. 2009, Dillon et al. 2010, Eckert et al. 2009, Park et al. 2008	Pinus radiata, Populus deltoides, Pseudotsuga menziesii	ExpA_1	α-expansin	Col, Dro, Phe, Woo	contig18626	tr=Expansin 2; Cunninghamia lanceolata (China fir). / Alpha-expansin 4 precursor, putative [Ricinus communis]
Frewen et al. 2000, Gaudet et al. 2008, Ingvarsson et al. 2006, Ingvarsson et al. 2008, Keller et al. 2011, Ma et al. 2010	Populus tremula, Populus trichocarpa x deltoides	PhyB2	Phytochrome B2	Lat, Phe, Pho	contig18642	sp=Phytochrome; Picea sitchensis (Sitka spruce) (Pinus sitchensis). / phytochrome 4 [Physcomitrella patens subsp. patens]
Gaudet et al. 2008, Heuertz et al. 2006, Holliday et al. 2008, Holliday et al. 2010, Keller et al. 2011, Ma et al. 2010	Picea sitchensis	PhyA_2	Phytochrome A	Col	contig18916	sp=Phytochrome; Picea abies (Norway spruce) (Picea excelsa). / phytochrome 4 [Physcomitrella patens subsp. patens]
Azaiez et al. 2009, Chu et al. 2009, Ersoz et al. 2010, Holliday et al. 2008, Holliday et al. 2010	Picea sitchensis, Pinus taeda, Populus nigra x maximowiczii	ERF_2	Ethylene-responsive element-binding factor	Col, Def	contig19201	sp=Ethylene-responsive transcription factor 12; Arabidopsis thaliana (Mouse-ear cress). / Ethylene-responsive transcription factor, putative [Ricinus communis]
Bogeat-Triboulot et al. 2007, Park et al. 2008	Populus deltoides, Populus euphratica	GBE_1	1, 4-alpha-glucan branching enzyme	Dro, Phe	contig19590	sp=1,4-alpha-glucan-branching enzyme; Solanum tuberosum (Potato). /
Buschiazzo et al. 2012, Holliday et al. 2008, Miranda et al. 2007, Park et al. 2008	Populus deltoides, Populus trichocarpa x deltoides, Picea sitchensis	CelS	Glycosyl transferase	Col, Def, Phe	contig20082	tr=Cellulose synthase-like A1; Pinus taeda (Loblolly pine). / cellulose synthase-like C1-2, glycosyltransferase family 2 protein [Selaginella moellendorffii]
Hao et al. 2011	Taxus mairei	MCS	2-C-methyl-D-erythritol 2, 4-cyclodiphosphate synthase	Def	contig20580	sp=2-C-methyl-D-erythritol 2,4-cyclodiphosphate synthase; Taxus x media. / hypothetical protein SELMODRAFT_90975 [Selaginella moellendorffii] 2-C-methyl-D-erythritol 2,4-cyclodiphosphate synthase >gi|302816597|ref|XP_002989977.1| hypothetical protein SELMODRAFT_130637 [Selaginella moellendorffii]
Bogeat-Triboulot et al. 2007, Kullan et al. 2012	Eucalyptus grandis x urophylla, Populus euphratica	CNGCN_1	Cyclic nucleotide and calmodulin-regulated ion channel	Dro, Woo	contig21361	sp=Cyclic nucleotide-gated ion channel 2; Arabidopsis thaliana (Mouse-ear cress). / cyclic nucleotide-gated ion channel 2 [Arabidopsis thaliana]
Bhalerao et al. 2003, Li et al. 2011, Miranda et al. 2007, Park et al. 2008	Pinus radiata, Populus deltoides, Populus tremula, Populus trichocarpa x deltoides	DisRes	Disease resistance proteins	Col, Def, Phe, Woo	contig22105	tr=CC-NBS-LRR resistance-like protein; Pinus lambertiana (Sugar pine). / Os12g0586000 [Oryza sativa Japonica Group] Similar to Disease resistance protein ADR1
Kullan et al. 2012	Eucalyptus grandis x urophylla	HK	Histidine kinase	Woo	contig22284	sp=Phytochrome; Picea abies (Norway spruce) (Picea excelsa). / sensory histidine protein kinase [Physcomitrella patens subsp. patens]
Beaulieu et al. 2011, Hao et al. 2011, Holliday et al. 2008	Picea glauca, Picea sitchensis, Taxus mairei	XT	Galactosyl transferase	Col, Def, Woo	contig23852	tr=Glycosyltransferase CAZy family GT34-like protein; Selaginella moellendorffii (Spikemoss). / glycosyltransferase CAZy family GT34-like protein [Selaginella moellendorffii]
Christopher et al. 2004, Eckert et al. 2009, Eveno et al. 2008, González-Martínez et al. 2006, Grivet et al. 2009, Ingvarsson 2005, Li et al. 2011	Pinus radiata	pseudotzain_3	Cystein protease (pseudotzain)	Woo	contig24697	sp=KDEL-tailed cysteine endopeptidase CEP1; Arabidopsis thaliana (Mouse-ear cress). / hypothetical protein ARALYDRAFT_495086 [Arabidopsis lyrata subsp. lyrata] KDEL-tailed cysteine endopeptidase
Park et al. 2008	Populus deltoides	enolase	Phosphoglycerate dehydratase/cytosolic	Phe	contig26579	sp=Enolase; Picea sitchensis (Sitka spruce) (Pinus sitchensis). / enolase, putative [Ricinus communis]
Beaulieu et al. 2011, Dillon et al. 2010, Eckert et al. 2009, Fossdal et al. 2007, González-Martínez et al. 2007, Krutovsky & Neale 2005, Park et al. 2008, Wheeler et al. 2005	Picea glauca, Pinus taeda, Populus deltoides, Pseudotsuga menziesii	atub	α-tubulin	Col, Phe, Woo	contig26801	tr=Alpha tubulin 1; Pseudotsuga menziesii var. menziesii. / tubulin alpha chain, putative [Ricinus communis]
Dillon et al. 2010, Dubos & Plomion 2003, Kirst et al. 2004	Eucalyptus grandis, Pinus pinaster	SAH	S-adenosyl-l-homocysteine hydrolase	Dro, Woo	contig26937	sp=Adenosylhomocysteinase; Picea sitchensis (Sitka spruce) (Pinus sitchensis). / hypothetical protein SELMODRAFT_158886 [Selaginella moellendorffii] >gi|302811914|ref|XP_002987645.1| hypothetical protein SELMODRAFT_269302 [Selaginella moellendorffii] adenosylhomocysteinase
Chu et al. 2009, Costa et al. 1998, Holliday et al. 2008, Holliday et al. 2010, Park et al. 2008	Picea sitchensis, Pinus pinaster, Populus deltoides	GPX	Glutathione peroxidase	Col, Dro, Phe	contig27877	sp=Glutathione peroxidase; Picea sitchensis (Sitka spruce) (Pinus sitchensis). / glutathione peroxidase, putative [Ricinus communis]
Chang et al. 1996, Christopher et al. 2004, Dillon et al. 2010, Eckert et al. 2009, González-Martínez et al. 2006, González-Martínez et al. 2007, Grivet et al. 2009, Kirst et al. 2004, Miranda et al. 2007, Park et al. 2008	Eucalyptus grandis, Pinus taeda, Populus deltoides, Populus trichocarpa x deltoidesP	SAMS	S-adenosylmethionine synthetase	Def, Dro, Phe, Woo	contig29844	sp=S-adenosylmethionine synthase; Picea sitchensis (Sitka spruce) (Pinus sitchensis). / s-adenosylmethionine synthetase 2 [Populus trichocarpa]
Eckert et al. 2009, Ersoz et al. 2010, Eveno et al. 2008, González-Martínez et al. 2006, Grivet et al. 2009, Holliday et al. 2008, Krutovsky & Neale 2005, Li et al. 2011, Park et al. 2008, Paux et al. 2005, Wheeler et al. 2005	Picea sitchensis, Pinus radiata, Pinus taeda, Populus deltoides	erd_2	Early-responsive to dehydration stress	Col, Def, Phe, Woo	contig49227	blast: tr=Low temprature induced-like protein; Picea sitchensis (Sitka spruce) (Pinus sitchensis). / stress-induced hydrophobic peptide [Populus trichocarpa]
Beaulieu et al. 2011, Miranda et al. 2007, Patzlaff et al. 2003 (Dillon et al. 2010)	Picea glauca, Pinus radiata, Pinus taeda, Populus trichocarpa x deltoides	myb4	Myb4 transcription factor	Def, Woo	contig71151	tr=R2R3-MYB transcription factor MYB5; Picea glauca (White spruce) (Pinus glauca). / Os09g0538400 [Oryza sativa Japonica Group] transcription repressor MYB4
Miranda et al. 2007	Populus trichocarpa x deltoides	rpS6	40S ribosomal protein S6B	Def	contig71279	sp=40S ribosomal protein S6; Picea sitchensis (Sitka spruce) (Pinus sitchensis). / 40S ribosomal protein S6, putative [Ricinus communis]
Azaiez et al. 2009, Beaulieu et al. 2011, Christopher et al. 2004, Eckert et al. 2009, Paux et al. 2005	Eucalyptus globulus, Picea glauca, Populus nigra x maximowiczii, Pseudotsuga menziesii	ACCoxidase_2	ACC (1 aminocyclopropane 1 carboxylate) oxidase	Def, Woo	contig71637	tr=ACC oxidase; Picea sitchensis (Sitka spruce) (Pinus sitchensis). / 1-aminocyclopropane-1-carboxylate oxidase, putative [Ricinus communis]
Park et al. 2008	Populus deltoides	TPI	Triosephosphate isomerase	Phe	contig74814	sp=Triosephosphate isomerase; Picea sitchensis (Sitka spruce) (Pinus sitchensis). / hypothetical protein SORBIDRAFT_03g006130 [Sorghum bicolor] triosephosphate isomerase
Namroud et al. 2008	Picea glauca	Flap	Flap endonuclease-1	Dro	contig75403	sp=Flap endonuclease 1; Glycine max (Soybean) (Glycine hispida). / flap endonuclease-1 [Arabidopsis thaliana]
Hao et al. 2011, Külheim et al. 2011	Eucalyptus globulus	HDR	4-hydroxy-3-methylbut-2-enyl-diphosphate reductase	Def	contig75882	tr=1-hydroxy-2-methyl-2-(E)-butenyl 4-diphosphate reductase; Taxus x media. / 4-hydroxy-3-methylbut-2-enyl diphosphate reductase, putative [Ricinus communis]
Azaiez et al. 2009, Beaulieu et al. 2011, Bhalerao et al. 2003, Eckert et al. 2009, Li et al. 2011, Miranda et al. 2007, Paux et al. 2005	Picea glauca, Pinus radiata, Populus nigra x maximowiczii, Populus tremula, Populus trichocarpa x deltoides	LRR-RLK_2	LRR receptor-like protein kinase	Col, Def, Woo	contig75968	tr=Somatic embryogenesis receptor-like kinase 1; Araucaria angustifolia. / Receptor protein kinase CLAVATA1 precursor, putative [Ricinus communis]
Krutovsky & Neale 2005, Wheeler et al. 2005	Pinus taeda, Pseudotsuga menziesii	dhnLP3	Dehydrin LP3	Col, Dro	contig77349	sp=Abscisic stress-ripening protein 2; Solanum lycopersicum (Tomato) (Lycopersicon esculentum). / Abscisic stress ripening protein, putative [Ricinus communis]
Azaiez et al. 2009, Cooke et al. 2003, Holliday et al. 2008	Picea sitchensis, Populus nigra x maximowiczii Populus trichocarpa x deltoides	Osm	Osmotin	Col, Def, Nut	contig77917	tr=Thaumatin-like protein; Cryptomeria japonica (Japanese cedar) (Cupressus japonica). / Zeamatin precursor, putative [Ricinus communis]
Bogeat-Triboulot et al. 2007, Cooke et al. 2003, Dillon et al. 2010, Eckert et al. 2009, Park et al. 2008	Populus deltoides, Populus euphratica, Populus trichocarpa x deltoides	PRP_2	Proline-rich protein	Dro, Nut, Phe	contig78275	tr=Proline-rich protein; Pinus taeda (Loblolly pine). / Os06g0168700 [Oryza sativa Japonica Group] Similar to Prolin rich protein.
Bogeat-Triboulot et al. 2007, Dillon et al. 2010, González-Martínez et al. 2006, Grivet et al. 2009, Park et al. 2008	Pinus radiata, Populus deltoides, Populus euphratica	aquaporin_1	Aquaporin	Dro, Phe, Woo	contig80718	tr=Porin; Picea abies (Norway spruce) (Picea excelsa). / putative aquaporin PIP1-4 [Arabidopsis thaliana]
Bogeat-Triboulot et al. 2007, Chu et al. 2009, Dillon et al. 2010, Dubos et al. 2003, Eckert et al. 2009, Holliday et al. 2008, Li et al. 2011, Park et al. 2008	Picea sitchensis, Pinus pinaster, Pinus radiata, Populus deltoides, Populus euphratica	SuSy_1	Sucrose synthase	Col, Dro, Phe, Woo	contig100906	tr=Sucrose synthase; Pinus taeda (Loblolly pine). / PREDICTED: hypothetical protein [Vitis vinifera]
Derory et al. 2006, Holliday et al. 2008, Park et al. 2008	Picea sitchensis, Populus deltoides, Picea sitchensis	catalase_2	Catalase	Col, Phe	contig101354	sp=Catalase; Pinus sylvestris (Scots pine). / predicted protein [Physcomitrella patens subsp. patens]
Gaudet et al. 2008, Heuertz et al. 2006, Holliday et al. 2008, Holliday et al. 2010, Keller et al. 2011, Ma et al. 2010	Picea sitchensis	PAT	Phytochrome A transcription factor	Col	contig101611	sp=Scarecrow-like transcription factor PAT1; Arabidopsis thaliana (Mouse-ear cress). / PREDICTED: hypothetical protein [Vitis vinifera]
Hao et al. 2011	Taxus mairei	T10OH	Taxane 10ß hydroxylase	Def	contig101667	sp=Taxane 10-beta-hydroxylase; Taxus cuspidata (Japanese yew). / hypothetical protein SELMODRAFT_130337 [Selaginella moellendorffii]
Christopher et al. 2004, Costa et al. 1998, Cooke et al. 2003, Ersoz et al. 2010, Eveno et al. 2008, González-Martínez et al. 2006, Kirst et al. 2004, Paux et al. 2005	Eucalyptus globulus, Eucalyptus grandis, Pinus pinaster, Pinus taeda, Populus trichocarpa x deltoides	CCoAMT_2	Caffeoyl-CoA-Omethyltransferase	Def, Dro, Nut, Woo	contig102562	tr=Caffeoyl-CoA O-methyltransferase; Chamaecyparis formosensis. / PREDICTED: hypothetical protein [Vitis vinifera]
Azaiez et al. 2009, Holliday et al. 2008, Park et al. 2008	Picea sitchensis, Populus deltoides, Populus nigra x maximowiczii	IFR_1	Isoflavone reductase	Col, Def, Phe	contig105707	tr=Isoflavone reductase-like protein CJP-6; Cryptomeria japonica (Japanese cedar) (Cupressus japonica). / PREDICTED: hypothetical protein [Vitis vinifera]
Christopher et al. 2004, Derory et al. 2006, Kado et al. 2003, Kusumi et al. 2002, Park et al. 2008, Paux et al. 2005, Yakovlev et al. 2006	Picea abies, Populus deltoides, Quercus petraea	GAPDH	Glyceraldehyde 3-phosphate dehydrogenase	Phe	contig106238	tr=Glyceraldehyde-phosphate dehydrogenase; Pinus sylvestris (Scots pine). / PREDICTED: hypothetical protein [Vitis vinifera]
Eckert et al. 2009, Krutovsky & Neale 2005, Park et al. 2008	Pinus sylvestris, Populus deltoides, Pseudotsuga menziesii	EF1_1	Translation elongation factor-1	Phe	contig112583	sp=Elongation factor 1-alpha; Picea sitchensis (Sitka spruce) (Pinus sitchensis). / hypothetical protein SELMODRAFT_169717 [Selaginella moellendorffii]
Azaiez et al. 2009, Christopher et al. 2004, Miranda et al. 2007	Populus nigra x maximowiczii, Populus trichocarpa x deltoides	lipoxygenase	Lipoxygenase	Def	contig127820	sp=Lipoxygenase; Picea sitchensis (Sitka spruce) (Pinus sitchensis). / predicted protein [Populus trichocarpa]
Christopher et al. 2004, Holliday et al. 2008	Picea sitchensis	FADS	Fatty acid desaturase	Col	contig128550	tr=Putative plastidial w-3 fatty acid desaturase; Picea abies (Norway spruce) (Picea excelsa). / predicted protein [Populus trichocarpa]
Eckert et al. 2010b	Pinus taeda	ATKEA4	K+:H+ efflux antiporter	Dro	contig128875	sp=K(+) efflux antiporter 5; Arabidopsis thaliana (Mouse-ear cress). / PREDICTED: hypothetical protein [Vitis vinifera]
Bhalerao et al. 2003, Christopher et al. 2004, Eckert et al. 2009, Homolka et al. 2013, Miranda et al. 2007, Namroud et al. 2008	Populus tremula, Populus trichocarpa x deltoides	BMY_1	Beta-amylase	Col, Def	contig129103	sp=Beta-amylase; Picea sitchensis (Sitka spruce) (Pinus sitchensis). / PREDICTED: hypothetical protein [Vitis vinifera]
Azaiez et al. 2009, Dillon et al. 2010, Paux et al. 2005	Eucalyptus globulus, Pinus taeda, Pinus radiata, Populus nigra x maximowiczii	CCR_1	Cinnamoyl-CoA reductase	Def	contig129777	tr=Cinnamoyl-CoA reductase; Pinus massoniana. / PREDICTED: hypothetical protein [Vitis vinifera]
Burgarella et al. 2012, Hao et al. 2011	Taxus mairei	TBT_4	2a-hydroxytaxane 2-O-benzoyltransferase	Def	contig129909	tr=2-alpha-hydroxytaxane 2-O-benzoyltransferase; Taxus wallichiana var. wallichiana. / Anthranilate N-benzoyltransferase protein, putative [Ricinus communis]
Canales et al. 2011, Costa et al. 1998, Paux et al. 2005	Pinus pinaster	HSP_3	Heat shock protein	Dro, Nut	contig131909	tr=Small heat-shock protein; Pseudotsuga menziesii (Douglas-fir) (Abies menziesii). / predicted protein [Populus trichocarpa]
Hao et al. 2011	Taxus mairei	PAM	Phenylalanine aminomutase	Def	contig18105	sp=Phenylalanine ammonia-lyase; Taxus canadensis (Canadian yew). / predicted protein [Physcomitrella patens subsp. patens]
Christopher et al. 2004, Holliday et al. 2010	Picea sitchensis	chlh2	Mg-chelatase H	Col	contig18493	tr=Magnesium chelatase subunit; Glycine max (Soybean) (Glycine hispida). / PREDICTED: hypothetical protein [Vitis vinifera]
Azaiez et al. 2009, Dillon et al. 2010, Li et al. 2011, Paux et al. 2005	Eucalyptus globulus, Pinus radiata, Populus nigra x maximowiczii	CesA_1	Cellulose synthase	Def, Dro, Woo	contig18571	tr=Cellulose synthase; Pinus radiata (Monterey pine) (Pinus insignis). / PREDICTED: hypothetical protein [Vitis vinifera]
Azaiez et al. 2009, Canales et al. 2011, Park et al. 2008	Pinus pinaster, Populus deltoides, Populus nigra x maximowiczii	Hsp90_1	Heat shock protein 90	Def, Nut, Phe	contig18815	tr=GRP94; Pinus taeda (Loblolly pine). / PREDICTED: hypothetical protein [Vitis vinifera]
Hall et al. 2007, Heuertz et al. 2006, Holliday et al. 2010, Keller et al. 2011, Kujala & Savolainen 2012, Ma et al. 2010	Picea sitchensis, Populus tremula	COL	Constans-like	Col, Lat, Phe	contig18908	tr=CONSTANS-like protein; Picea abies (Norway spruce) (Picea excelsa). / PREDICTED: hypothetical protein [Vitis vinifera]
Bogeat-Triboulot et al. 2007	Populus euphratica	xylose_isomerase	Xylose isomerase	Dro	contig19001	sp=Xylose isomerase; Picea sitchensis (Sitka spruce) (Pinus sitchensis). / hypothetical protein LOC100194385 [Zea mays] Uncharacterized
Christopher et al. 2004, Eckert et al. 2009, González-Martínez et al. 2007, Grivet et al. 2011, Holliday et al. 2008, Krutovsky & Neale 2005	Picea sitchensis, Pinus halepensis, Pinus pinaster, Pinus taeda, Pseudotsuga menziesii	4Cl	4 coumarate: CoA ligase	Col, Dro, Woo	contig19261	tr=4-coumarate:CoA ligase; Pinus massoniana. / PREDICTED: hypothetical protein isoform 1 [Vitis vinifera]
Yakovlev et al. 2010	Pinus taeda	ThiF	ThiF family protein / molybdopterin biosynthesis protein MoeB	Col, Phe	contig19326	sp=Ubiquitin-like modifier-activating enzyme 5; Arabidopsis thaliana (Mouse-ear cress). / PREDICTED: hypothetical protein isoform 1 [Vitis vinifera]
Hao et al. 2011, Külheim et al. 2011	Taxus mairei	DXR	1-Deoxy-D-xylulose 5-phosphate reductoisomerase	Def	contig19388	tr=1-deoxy-D-xylulose-5-phosphate reductoisomerase; Taxus cuspidata (Japanese yew). / predicted protein [Populus trichocarpa]
Castro-Rodriguez et al. 2011, Christopher et al. 2004, Park et al. 2008	Populus deltoides, Populus trichocarpa	GS	Glutamine synthase	Phe	contig19462	sp=Glutamine synthetase; Picea sitchensis (Sitka spruce) (Pinus sitchensis). / predicted protein [Populus trichocarpa]
Li et al. 2011	Pinus radiata	Cyc	Multidomain cyclophilin PPlases	Woo	contig19836	sp=Peptidyl-prolyl cis-trans isomerase; Picea abies (Norway spruce) (Picea excelsa). / predicted protein [Physcomitrella patens subsp. patens]
Azaiez et al. 2009, Holliday et al. 2008, Park et al. 2008	Picea sitchensis, Populus deltoides, Populus nigra x maximowiczii	IFR_2	Isoflavone reductase	Col, Def, Phe	contig20291	tr=Isoflavone reductase-like protein CJP-6; Cryptomeria japonica (Japanese cedar) (Cupressus japonica). / PREDICTED: hypothetical protein [Vitis vinifera]
Azaiez et al. 2009	Populus nigra x maximowiczii	PTR3	ATPTR3/PTR3 (peptide transporter protein 3)	Def	contig20520	sp=Peptide transporter PTR3-B; Arabidopsis thaliana (Mouse-ear cress). /
Dubos et al. 20039, Eckert et al. 2010a, Eckert et al. 2010b, Park et al. 2008, Paux et al. 2005	Pinus pinaster, Pinus taeda, Populus deltoides	MtN/nodulin	Nodulin-like	Dro, Lat, Phe	contig21154	sp=Auxin-induced protein 5NG4; Pinus taeda (Loblolly pine). / hypothetical protein SORBIDRAFT_07g023970 [Sorghum bicolor]
Eckert et al. 2009, Eveno et al. 2008, González-Martínez et al. 2007, Namroud et al. 2008, Paux et al. 2005	Pinus pinaster, Pinus taeda	AGP	Arabinogalactan	Dro, Woo	contig22068	tr=Arabinogalactan-like protein; Pinus taeda (Loblolly pine). / conserved hypothetical protein [Ricinus communis]
Bogeat-Triboulot et al. 2007, Dubos & Plomion 2003	Pinus pinaster, Populus euphratica	ALDH	Aldehyde dehydrogenase	Dro	contig22792	sp=Aldehyde dehydrogenase family 3 member F1; Arabidopsis thaliana (Mouse-ear cress). / PREDICTED: hypothetical protein [Vitis vinifera]
Azaiez et al. 2009, Dillon et al. 2010, Li et al. 2011, Paux et al. 2005	Eucalyptus globulus, Pinus radiata, Populus nigra x maximowiczii	CesA_2	Cellulose synthase	Def, Dro, Woo	contig24110	tr=Cellulose synthase catalytic subunit; Pinus taeda (Loblolly pine). / PREDICTED: hypothetical protein [Vitis vinifera]
Jiménez et al. 2010	Prunus persica	ATPsulfurylase	ATP sulfurylase 1	Phe	contig25233	sp=ATP sulfurylase 1, chloroplastic; Arabidopsis thaliana (Mouse-ear cress). / predicted protein [Populus trichocarpa]
Hao et al. 2011	Taxus mairei	T13OH	Taxane 13a hydroxylase	Def	contig26133	tr=Taxane 13-alpha-hydroxylase; Taxus x media. / PREDICTED: hypothetical protein [Vitis vinifera]
Dauwe et al. 2012, Kusumi et al. 2002	Picea sitchensis	G6P	Glucose-6-phosphate isomerase	Col, Lat	contig26146	sp=Glucose-6-phosphate isomerase; Picea sitchensis (Sitka spruce) (Pinus sitchensis). / PREDICTED: hypothetical protein isoform 1 [Vitis vinifera]
Hao et al. 2011	Taxus mairei	MEP	Upstream methylerythritol-phosphate pathway	Def	contig26981	sp=2-C-methyl-D-erythritol 2,4-cyclodiphosphate synthase; Taxus x media. / hypothetical protein LOC100276918 [Zea mays]
Bhalerao et al. 2003, Dubos et al. 2003, Paux et al. 2005	Pinus pinaster, Populus tremula	NTPRP27	Pathogenesis related protein NtPRp27	Col, Dro	contig29964	tr=NtPRp27-like protein; Solanum tuberosum (Potato). / hypothetical protein SORBIDRAFT_01g018490 [Sorghum bicolor]
Azaiez et al. 2009, Namroud et al. 2008, Paux et al. 2005	Picea glauca, Populus nigra x maximowiczii	HB_2	Homeobox	Col, Def	contig30130	tr=Homeobox transcription factor KN4; Picea mariana (Black spruce) (Abies mariana). / hypothetical protein ARALYDRAFT_489727 [Arabidopsis lyrata subsp. lyrata]
Hao et al. 2011	Taxus mairei	T2OH	Taxoid 2a hydroxylase	Def	contig33817	tr=Taxoid 2-alpha-hydroxylase; Taxus canadensis (Canadian yew). / hypothetical protein SELMODRAFT_161932 [Selaginella moellendorffii]
Eckert et al. 2009, Eckert et al. 2010b, Holliday et al. 2008	Pinus sitchensis, Pinus taeda	CaM	Calmodulin	Col, Dro, Lat, Woo	contig33996	tr=Putative calmodulin; Cryptomeria japonica (Japanese cedar) (Cupressus japonica). / PREDICTED: hypothetical protein isoform 2 [Vitis vinifera]
Burgarella et al. 2012, Hao et al. 2011	Taxus mairei	TAT	Taxadienol acetyl transferase / PREDICTED: hypothetical protein [Vitis vinifera]	Def	contig34208	sp=Taxadien-5-alpha-ol O-acetyltransferase; Taxus cuspidata (Japanese yew).
Hao et al. 2011	Taxus mairei	T14OH	Taxane 14ß hydroxylase	Def	contig39892	tr=Taxane 14b-hydroxylase; Taxus cuspidata (Japanese yew). / cytochrome P450 [Populus trichocarpa]
Cooke et al. 2003, Paux et al. 2005	Populus trichocarpa x deltoides	kinesin	Kinesin-like calmodulin-binding protein	Nut	contig41652	sp=Probable aquaporin PIP2-8; Arabidopsis thaliana (Mouse-ear cress). / PREDICTED: hypothetical protein [Vitis vinifera]
Eckert et al. 2010b, Li et al. 2011, Park et al. 2008	Pinus radiata, Pinus taeda, Populus deltoides	actin	Actin-related proteins	Dro, Phe, Woo	contig43908	tr=Actin; Picea rubens (Red spruce) (Picea australis). / PREDICTED: hypothetical protein [Vitis vinifera]
Costa et al. 1998, Dillon et al. 2010, Eckert et al. 2009, González-Martínez et al. 2006, Grivet et al. 2009, Namroud et al. 2008, Park et al. 2008	Picea glauca, Pinus pinaster, Populus deltoides	SOD_1	Superoxide dismutase	Dro, Woo	contig44482	sp=Superoxide dismutase [Cu-Zn]; Pinus sylvestris (Scots pine). / predicted protein [Populus trichocarpa]
Dubos et al. 2003, Li et al. 2011, Park et al. 2008	Pinus pinaster, Pinus radiata, Populus deltoides	SUI1	Translation initiation factor	Dro, Phe, Woo	contig44937	tr=Putative translation factor; Pinus pinaster (Maritime pine). / PREDICTED: hypothetical protein isoform 2 [Vitis vinifera] >gi|225461085|ref|XP_002281872.1| PREDICTED: hypothetical protein isoform 1 [Vitis vinifera]
Dillon et al. 2010, Eveno et al. 2008, González-Martínez et al. 2006, González-Martínez et al. 2007, Grivet et al. 2011, Homolka et al. 2013, Kujala & Savolainen 2012, Palmé et al. 2009	Pinus taeda	dhn2	Dehydrin 2	Col, Dro	contig47302	tr=Dehydrin 4; Picea abies (Norway spruce) (Picea excelsa). / not found
Azaiez et al. 2009, Christopher et al. 2004, Cooke et al. 2003, Eckert et al. 2009, Fossdal et al. 2007, Holliday et al. 2008, Holliday et al. 2010, Kujala & Savolainen 2012, Miranda et al. 2007, Palmé et al. 2009, Park et al. 2008	Picea abies, Picea sitchensis, Populus deltoides, Populus nigra x maximowiczii, Populus trichocarpa x deltoides, Quercus petraea	GST_1	Glutathione S-transferase	Col, Def, Dro, Nut, Phe	contig54881	tr=Glutathione S-transferase-like protein; Picea sitchensis (Sitka spruce) (Pinus sitchensis). / PREDICTED: hypothetical protein [Vitis vinifera]
Christopher et al. 2004, Park et al. 2008	Populus deltoides	aldolase	Fructose-bisphosphate aldolase	Phe	contig70994	sp=Fructose-bisphosphate aldolase; Picea sitchensis (Sitka spruce) (Pinus sitchensis). / predicted protein [Populus trichocarpa]
Azaiez et al. 2009, Buschiazzo et al. 2012, Dubos & Plomion 2003, Eckert et al. 2009, Paux et al. 2005	Pinus pinaster, Populus nigra x maximowiczii	STK	Serine/threonine kinase	Def, Dro	contig71072	tr=Clavata-like receptor; Picea glauca (White spruce) (Pinus glauca). / hypothetical protein ARALYDRAFT_473063 [Arabidopsis lyrata subsp. lyrata]
Park et al. 2008	Populus deltoides	aldolase	Cytoplasmic aldolase	Phe	contig71127	sp=Fructose-bisphosphate aldolase; Picea sitchensis (Sitka spruce) (Pinus sitchensis). / predicted protein [Populus trichocarpa]
Christopher et al. 2004, Costa et al. 1998, Cooke et al. 2003, Ersoz et al. 2010, Eveno et al. 2008, González-Martínez et al. 2006, Kirst et al. 2004, Paux et al. 2005	Eucalyptus globulus, Eucalyptus grandis, Pinus pinaster, Pinus taeda, Populus trichocarpa x deltoides	CCoAMT_1	Caffeoyl-CoA-Omethyltransferase	Def, Dro, Nut, Woo	contig71201	tr=Caffeoyl-CoA O-methyltransferase; Taiwania cryptomerioides. / PREDICTED: hypothetical protein [Vitis vinifera]
Burgarella et al. 2012, Hao et al. 2011	Taxus mairei	T5aH	Taxadiene 5a hydroxylase	Def	contig71401	sp=Taxadiene 5-alpha hydroxylase; Taxus cuspidata (Japanese yew). / cytochrome P450, putative [Ricinus communis]
Eckert et al. 2009, Park et al. 2008	Populus deltoides	Cyc	Cyclophilin	Phe	contig71832	sp=Peptidyl-prolyl cis-trans isomerase; Pinus halepensis (Aleppo pine). / predicted protein [Populus trichocarpa]
Burgarella et al. 2012, Hao et al. 2011	Taxus mairei	TBT_1	2a-hydroxytaxane 2-O-benzoyltransferase	Def	contig72696	tr=2-alpha-hydroxytaxane 2-O-benzoyltransferase; Taxus wallichiana var. wallichiana. / Anthranilate N-benzoyltransferase protein, putative [Ricinus communis]
Jiménez et al. 2010	Prunus persica	dessication	Dessication-related protein	Pho	contig72714	sp=Desiccation-related protein PCC13-62; Craterostigma plantagineum. / predicted protein [Populus trichocarpa]
Bogeat-Triboulot et al. 2007, Canales et al. 2010, Canales et al. 2012	Pinus pinaster, Populus euphratica	ASNS_1	Asparagine synthetase / aspartate-ammonia ligase	Dro, Nut	contig72826	tr=Asparagine synthetase; Pinus pinaster (Maritime pine). / PREDICTED: hypothetical protein [Vitis vinifera]
Eckert et al. 2009, Namroud et al. 2008, Yakovlev et al. 2006	Picea abies, Picea glauca	C2H2	C2H2 zinc finger	Dro, Phe	contig73345	sp=Zinc finger protein MAGPIE; Arabidopsis thaliana (Mouse-ear cress). / predicted protein [Physcomitrella patens subsp. patens]
Derory et al. 2006, Holliday et al. 2008, Miranda et al. 2007	Picea sitchensis, Populus trichocarpa x deltoides, Quercus petraea	Ech_2	Endochitinase	Col, Def, Phe	contig73357	sp=Chitinase 1; Oryza sativa subsp. japonica (Rice). / predicted protein [Populus trichocarpa]
Dubos & Plomion 2003, Dubos et al. 2003	Pinus pinaster	secA	Preprotein translocase precursor	Dro	contig73423	sp=Protein translocase subunit SecA, chloroplastic; Pisum sativum (Garden pea). / predicted protein [Populus trichocarpa]
Cooke et al. 2003, Dillon et al. 2010, Park et al. 2008	Populus deltoides, Populus trichocarpa x deltoides	GlyHmt	Glycine/serine hydroxymethyltransferase	Nut, Phe	contig75442	sp=Serine hydroxymethyltransferase; Picea sitchensis (Sitka spruce) (Pinus sitchensis). / PREDICTED: hypothetical protein [Vitis vinifera]
Holliday et al. 2008, Holliday et al. 2010, Kullan et al. 2012, Li et al. 2011, Park et al. 2008	Eucalyptus grandis x urophylla, Picea sitchensis, Pinus radiata, Populus deltoides	Fbox_1	Cyclin-like F-box	Col, Phe, Woo	contig101214	tr=Putative uncharacterized protein; Picea sitchensis (Sitka spruce) (Pinus sitchensis). / f-box family protein [Populus trichocarpa]
Dubos et al. 2003, Eckert et al. 2009, Miranda et al. 2007	Pinus pinaster, Populus trichocarpa x deltoides	ARF	ADP-ribosylation factor	Def, Dro	contig103840	tr=Putative uncharacterized protein; Picea sitchensis (Sitka spruce) (Pinus sitchensis). /ARF family GTPase [Selaginella moellendorffii] >gi|302763433|ref|XP_002965138.1| ARF family GTPase [Selaginella moellendorffii]
Dubos et al. 2003	Pinus pinaster	LHC1	Chlorophyll a/b binding protein type I	Dro	contig104059	tr=Putative uncharacterized protein; Picea sitchensis (Sitka spruce) (Pinus sitchensis). / hypothetical protein ARALYDRAFT_473203 [Arabidopsis lyrata subsp. lyrata] light-harvesting complex II chlorophyll a/b binding protein 1
Buschiazzo et al. 2012, Canales et al. 2011, Christopher et al. 2004, Eckert et al. 2009, Holliday et al. 2008, Miranda et al. 2007, Park et al. 2008	Picea sitchensis, Pinus pinaster, Populus deltoides, Populus trichocarpa x deltoides, Quercus petraea	Hsp70_3	Heat Shock protein 72	Col, Def, Nut, Phe	contig104911	tr=Putative uncharacterized protein; Picea sitchensis (Sitka spruce) (Pinus sitchensis). / PREDICTED: similar to HSC70-1 (heat shock cognate 70 kDa protein 1)
Derory et al. 2006, Holliday et al. 2008, Miranda et al. 2007	Picea sitchensis, Populus trichocarpa x deltoides, Quercus petraea	Ech_3	Endochitinase	Col, Def, Phe	contig105652	tr=Putative uncharacterized protein; Picea sitchensis (Sitka spruce) (Pinus sitchensis). / Os02g0605900 [Oryza sativa Japonica Group] Similar to Chitinase
Christopher et al. 2004, Eckert et al. 2009, Eveno et al. 2008, González-Martínez et al. 2006, Grivet et al. 2009, Ingvarsson 2005, Li et al. 2011	Pinus radiata	pseudotzain_4	Cystein protease (pseudotzain)	Woo	contig105722	tr=Putative uncharacterized protein; Picea sitchensis (Sitka spruce) (Pinus sitchensis). / hypothetical protein SELMODRAFT_91274 [Selaginella moellendorffii] cathepsin F
Fossdal et al. 2007, Miranda et al. 2007, Namroud et al. 2008, Yakovlev et al. 2006	Picea abies, Populus trichocarpa x deltoides	UbqE_1	Ubiquitin-conjugating enzymes	Def, Dro, Phe	contig106268	tr=Putative uncharacterized protein; Picea sitchensis (Sitka spruce) (Pinus sitchensis). / SUMO-conjugating enzyme UBC9 [Arabidopsis thaliana]
Dubos & Plomion 2003	Pinus pinaster	oxylase	Oxylase-like	Dro	contig107532	tr=Putative uncharacterized protein; Picea sitchensis (Sitka spruce) (Pinus sitchensis). / oxidoreductase [Arabidopsis lyrata subsp. lyrata]
Canales et al. 2011, Costa et al. 1998, Paux et al. 2005	Pinus pinaster	HSP_1	Heat shock protein	Dro, Nut	contig110222	tr=Putative uncharacterized protein; Picea sitchensis (Sitka spruce) (Pinus sitchensis). / heat-shock protein, putative [Ricinus communis]
Derory et al. 2006, Park et al. 2008, Li et al. 2011	Pinus radiata, Populus deltoides, Quercus petraea	TCTP	Translationally controlled tumor protein	Phe, Woo	contig113789	tr=Putative uncharacterized protein; Picea sitchensis (Sitka spruce) (Pinus sitchensis). / Os11g0660500 [Oryza sativa Japonica Group] Similar to Translationally controlled tumor protein
Derory et al. 2006, Li et al. 2011, Park et al. 2008	Pinus radiata, Populus deltoides, Quercus petraea	ELIP_2	Early light-inducible protein	Phe, Woo	contig116669	tr=Putative uncharacterized protein; Picea sitchensis (Sitka spruce) (Pinus sitchensis). / early light-inducable protein [Arabidopsis lyrata subsp. lyrata]
Cooke et al. 2003, Eckert et al. 2009, Krutovsky & Neale 2005, Park et al. 2008, Wheeler et al. 2005	Pinus taeda, Populus deltoides, Populus trichocarpa x deltoides	TBE_2	Thiazole biosynthetic enzyme	Col, Nut, Pho	contig128368	tr=Putative uncharacterized protein; Picea sitchensis (Sitka spruce) (Pinus sitchensis). / hypothetical protein SORBIDRAFT_03g025520 [Sorghum bicolor] thiazole biosynthetic enzyme
Azaiez et al. 2009, Canales et al. 2011, Park et al. 2008	Pinus pinaster, Populus deltoides, Populus nigra x maximowiczii	Hsp90_2	Heat shock protein 90	Def, Nut, Phe	contig128688	tr=Putative uncharacterized protein; Picea sitchensis (Sitka spruce) (Pinus sitchensis). / heat shock protein 81-1 [Arabidopsis lyrata subsp. lyrata]
Azaiez et al. 2009, Christopher et al. 2004, Eckert et al. 2009, Ersoz et al. 2010, Hamberger et al. 2009, Holliday et al. 2008	Pinus taeda, Populus nigra x maximowiczii, Populus trichocarpa x deltoides	P450_2	Cytochrome P450 family protein	Def	contig128837	tr=Putative uncharacterized protein; Picea sitchensis (Sitka spruce) (Pinus sitchensis). / Os09g0441400 [Oryza sativa Japonica Group] Similar to Elicitor-inducible cytochrome P450
Bogeat-Triboulot et al. 2007, Dillon et al. 2010, González-Martínez et al. 2006, Grivet et al. 2009, Park et al. 2008	Pinus radiata, Populus deltoides, Populus euphratica	aquaporin_2	Aquaporin	Dro, Phe, Woo	contig128907	tr=Putative uncharacterized protein; Picea sitchensis (Sitka spruce) (Pinus sitchensis). / aquaporin, MIP family, TIP subfamily [Populus trichocarpa]
Li et al. 2011	Pinus radiata	vac-ATPase	Vacuolar ATPase subunit	Woo	contig128922	tr=Putative uncharacterized protein; Picea sitchensis (Sitka spruce) (Pinus sitchensis). / vacuolar ATP synthase 16 kDa proteolipid subunit [Zea mays] >gi|226493305|ref|NP_001147046.1| vacuolar ATP synthase 16 kDa proteolipid subunit [Zea mays] >gi|226532363|ref|NP_001148417.1| vacuolar ATP synthase 16 kDa proteolipid subunit [Zea mays] >gi|242070199|ref|XP_002450376.1| hypothetical protein SORBI…
Azaiez et al. 2009, Park et al. 2008	Populus deltoides, Populus nigra x maximowiczii	IPS	Inositol-3-phosphate synthase	Def, Phe	contig129137	tr=Putative uncharacterized protein; Picea sitchensis (Sitka spruce) (Pinus sitchensis). / myo-inositol-1 phosphate synthase, putative [Ricinus communis]
Park et al. 2008	Populus deltoides	PsaII	Photosystem I reaction center subunit II	Phe	contig129382	tr=Putative uncharacterized protein; Picea sitchensis (Sitka spruce) (Pinus sitchensis). / Os08g0560900 [Oryza sativa Japonica Group] Similar to Photosystem I reaction center subunit II
Canales et al. 2011	Pinus pinaster	Hsp82	Heat shock protein 82	Nut	contig133672	tr=Putative uncharacterized protein; Picea sitchensis (Sitka spruce) (Pinus sitchensis). / Os08g0500700 [Oryza sativa Japonica Group] Similar to Heat shock protein 82.
Eveno et al. 2008, Eckert et al. 2009, González-Martínez et al. 2006, González-Martínez et al. 2007, Grivet et al. 2009, Grivet et al. 2011, Krutovsky & Neale 2005, Kujala & Savolainen 2012	Pinus pinaster, Pseudotsuga menziesii	ABA-WDS	Abscissic acid and water-stress induced protein	Dro	contig135574	tr=Putative uncharacterized protein; Picea sitchensis (Sitka spruce) (Pinus sitchensis). / Abscisic stress ripening protein, putative [Ricinus communis]
Holliday et al. 2008, Kujala & Savolainen 2012, Külheim et al. 2011, Kusumi et al. 2002	Picea sitchensis	CHS	Chalcone synthase	Col	contig138240	tr=Putative uncharacterized protein; Picea sitchensis (Sitka spruce) (Pinus sitchensis). / Chalcone synthase, putative [Ricinus communis]
Park et al. 2008, Paux et al. 2005	Populus deltoides	MS	Methionine synthase	Phe	contig18012	tr=Putative uncharacterized protein; Picea sitchensis (Sitka spruce) (Pinus sitchensis)./ Os12g0624000 [Oryza sativa Japonica Group] Similar to Methionine synthase protein
Azaiez et al. 2009	Populus nigra x maximowiczii	PDR12	ATPDR12/PDR12 (pleiotropic drug resist. 12);ATPase, transmembrane movement	Def	contig18044	tr=Putative uncharacterized protein; Picea sitchensis (Sitka spruce) (Pinus sitchensis). / PREDICTED: similar to ATPDR4/PDR4 (PLEIOTROPIC DRUG RESISTANCE 4); ATPase, coupled to transmembrane movement of substances [Vitis vinifera]
Kujala & Savolainen 2012, Ma et al. 2010, Namroud et al. 2008	Pinus sylvestris, Populus tremula	PRR	Pseudo response regulator gene family	Lat	contig18055	tr=Putative uncharacterized protein; Picea sitchensis (Sitka spruce) (Pinus sitchensis). / pseudo response regulator [Populus trichocarpa]
Li et al. 2011, Paux et al. 2005	Pinus radiata	cellulase	Cellulase	Woo	contig18287	tr=Putative uncharacterized protein; Picea sitchensis (Sitka spruce) (Pinus sitchensis). / glycosyl hydrolase family 9 [Populus trichocarpa]
Eckert et al. 2010a	Pinus taeda	ATSTP13	Hexose:hydrogen symporter	Dro	contig19125	tr=Putative uncharacterized protein; Picea sitchensis (Sitka spruce) (Pinus sitchensis). / Os03g0218400 [Oryza sativa Japonica Group]Similar to Hexose transporter.
Miranda et al. 2007	Populus trichocarpa x deltoides	plasmaATPase	Plasma membrane ATPase	Def	contig19402	tr=Putative uncharacterized protein; Picea sitchensis (Sitka spruce) (Pinus sitchensis). / autoinhibited H+ ATPase [Populus trichocarpa]
Bogeat-Triboulot et al. 2007, Canales et al. 2010, Dubos & Plomion 2003, Eckert et al. 2010a, Holliday et al. 2008, Namroud et al. 2008, Park et al. 2008, Paux et al. 2005	Picea sitchensis, Pinus taeda, Populus deltoides, Populus euphratica	C3HC4_1	C3HC4-type zinc finger protein	Col, Dro, Phe	contig19587	tr=Putative uncharacterized protein; Picea sitchensis (Sitka spruce) (Pinus sitchensis). / ring finger protein, putative [Ricinus communis]
Azaiez et al. 2009, González-Martínez et al. 2006, Grivet et al. 2009	Populus nigra x maximowiczii	CPK	Ca dependent protein kinase	Def	contig19904	tr=Putative uncharacterized protein; Picea sitchensis (Sitka spruce) (Pinus sitchensis). / calcium-dependent protein kinase, putative [Ricinus communis]
Eckert et al. 2009, Homolka et al. 2013, Yakovlev et al. 2010	Pinus taeda	ARF	Auxin responsive protein	Col, Phe	contig20059	tr=Putative uncharacterized protein; Picea sitchensis (Sitka spruce) (Pinus sitchensis). / Auxin response factor, putative [Ricinus communis]
Beaulieu et al. 2011	Picea glauca	LACS9	Long chain acyl-CoA synthase 9	Woo	contig20195	tr=Putative uncharacterized protein; Picea sitchensis (Sitka spruce) (Pinus sitchensis). / Os12g0168700 [Oryza sativa Japonica Group] Similar to LACS9 (LONG CHAIN ACYL-COA SYNTHETASE 9)
Eckert et al. 2009, Eckert et al. 2010a, Li et al. 2011, Park et al. 2008, Paux et al. 2005, Yakovlev et al. 2006	Picea abies, Pinus radiata, Populus deltoides	elF_2	Eukaryotic translation initiation factor gene family	Phe, Woo	contig20440	tr=Putative uncharacterized protein; Picea sitchensis (Sitka spruce) (Pinus sitchensis). / hypothetical protein SORBIDRAFT_02g036590 [Sorghum bicolor] eukaryotic initiation factor
Azaiez et al. 2009	Populus nigra x maximowiczii	RbohF	ATRBOH F (respiratory burst oxidase protein F); NAD (P)H oxidase	Def	contig20474	tr=Putative uncharacterized protein; Picea sitchensis (Sitka spruce) (Pinus sitchensis). /
Derory et al. 2006, Li et al. 2011, Namroud et al. 2008, Park et al. 2008, Yakovlev et al. 2006	Picea abies, Pinus radiata, Populus deltoides, Quercus petraea	DnaJ_1	Chaperone protein DnaJ	Phe, Woo	contig20562	tr=Putative uncharacterized protein; Picea sitchensis (Sitka spruce) (Pinus sitchensis). / Os12g0548200 [Oryza sativa Japonica Group] Heat shock protein DnaJ
Azaiez et al. 2009, Bhalerao et al. 2003, Bogeat-Triboulot et al. 2007, Canales et al. 2012, Dillon et al. 2010, Eckert et al. 2009, Ersoz et al. 2010, Goicoechea et al. 2005, Holliday et al. 2008, Kujala & Savolainen 2012, Kusumi et al. 2002, Miranda et al. 2007, Namroud et al. 2008, Palmé et al. 2009, Paux et al. 2005, Yakovlev et al. 2010	Eucalyptus globulus, Picea glauca, Picea sitchensis, Pinus taeda, Populus euphratica, Populus nigra x maximowiczii, Populus tremula, Populus trichocarpa x deltoides, Pseudotsuga menziesii	myb_2	Myb-like transcription factor	Col, Def, Dro, Phe, Woo	contig20630	tr=Putative uncharacterized protein; Picea sitchensis (Sitka spruce) (Pinus sitchensis). / transcription repressor MYB4 [Arabidopsis thaliana]
de Carvalho et al. 2010	Populus tremula	OSBP	Oxysterol-binding protein	Lat	contig20688	tr=Putative uncharacterized protein; Picea sitchensis (Sitka spruce) (Pinus sitchensis). / PREDICTED: similar to oxysterol-binding family protein [Vitis vinifera]
Beaulieu et al. 2011, Li et al. 2011, Paux et al. 2005	Picea glauca, Pinus radiata	btub	Beta tubulin	Woo	contig20720	tr=Putative uncharacterized protein; Picea sitchensis (Sitka spruce) (Pinus sitchensis). / tubulin beta chain, putative [Ricinus communis]
Bhalerao et al. 2003	Populus tremula	DegP1	Protease precursor	Col, Pho	contig20744	tr=Putative uncharacterized protein; Picea sitchensis (Sitka spruce) (Pinus sitchensis). / protease Do-like 1 [Arabidopsis thaliana]
Bhalerao et al. 2003, Eckert et al. 2009, Eckert et al. 2010b	Pinus taeda, Pseudotsuga menziesii, Populus tremula	PAP_2	Purple acid phosphatase	Col, Dro	contig21146	tr=Putative uncharacterized protein; Picea sitchensis (Sitka spruce) (Pinus sitchensis). / hypothetical protein SORBIDRAFT_01g041550 [Sorghum bicolor] purple acid phosphatase 17
Eckert et al. 2010a	Pinus taeda	UDPgal	UDP-galactose transporter	Dro	contig21835	tr=Putative uncharacterized protein; Picea sitchensis (Sitka spruce) (Pinus sitchensis). / UDP-galactose/UDP-N-acetylglucosamine transporter, putative [Ricinus communis]
Ersoz et al. 2010, González-Martínez et al. 2007, Kirst et al. 2004, Li et al. 2011	Eucalyptus grandis, Pinus radiata, Pinus taeda	C3H	4-coumarate-3-hydroxylase	Def, Woo	contig22047	tr=Putative uncharacterized protein; Picea sitchensis (Sitka spruce) (Pinus sitchensis). / flavonoid 3',5'-hydroxylase [Populus trichocarpa]
Bhalerao et al. 2003, Eckert et al. 2009, Eckert et al. 2010b	Pinus taeda, Pseudotsuga menziesii, Populus tremula	PAP_1	Purple acid phosphatase	Col, Dro	contig23230	tr=Putative uncharacterized protein; Picea sitchensis (Sitka spruce) (Pinus sitchensis). / Os08g0280100 [Oryza sativa Japonica Group] Similar to Phytase
Li et al. 2011	Pinus radiata	D-cysteine desulfhydrase	D-cysteine desulfhydrase	Woo	contig24486	tr=Putative uncharacterized protein; Picea sitchensis (Sitka spruce) (Pinus sitchensis). / hypothetical protein SORBIDRAFT_04g034640 [Sorghum bicolor] D-cysteine desulfhydrase
Eckert et al. 2010b	Picea sitchensis, Pinus radiata, Pinus taeda	AAA	AAA ATPase	Col, Dro, Woo	contig26159	tr=Putative uncharacterized protein; Picea sitchensis (Sitka spruce) (Pinus sitchensis). / ADP,ATP carrier protein, putative [Ricinus communis]
Eckert et al. 2009	Pseudotsuga menziesii	RAB	Rab GTPase	Col, Phe	contig26181	tr=Putative uncharacterized protein; Picea sitchensis (Sitka spruce) (Pinus sitchensis). / Rab7/RabG-family small GTPase [Physcomitrella patens subsp. patens]
Buschiazzo et al. 2012, Canales et al. 2011, Christopher et al. 2004, Eckert et al. 2009, Holliday et al. 2008, Miranda et al. 2007, Park et al. 2008	Picea sitchensis, Pinus pinaster, Populus deltoides, Populus trichocarpa x deltoides, Quercus petraea	Hsp70_2	Heat Shock protein 71	Col, Def, Nut, Phe	contig26243	tr=Putative uncharacterized protein; Picea sitchensis (Sitka spruce) (Pinus sitchensis). / hypothetical protein SORBIDRAFT_09g022580 [Sorghum bicolor] heat shock protein 70-4
Buschiazzo et al. 2012, Derory et al. 2006, Eckert et al. 2009, Miranda et al. 2007, Park et al. 2008	Populus deltoides, Populus trichocarpa x deltoides, Quercus petraea	GlH	Glycosyl hydrolase family	Def, Phe	contig26295	tr=Putative uncharacterized protein; Picea sitchensis (Sitka spruce) (Pinus sitchensis). / Alpha-N-arabinofuranosidase 1 precursor, putative [Ricinus communis]
Porth et al. 2012	Picea spp.	DnaJ_2	Chaperone protein DnaJ	Def	contig26370	tr=Putative uncharacterized protein; Picea sitchensis (Sitka spruce) (Pinus sitchensis). / Chaperone protein dnaJ 11, chloroplast precursor, putative [Ricinus communis]
Bogeat-Triboulot et al. 2007	Populus euphratica	PheoAO_1	Pheophorbide A oxygenase	Dro	contig26478	tr=Putative uncharacterized protein; Picea sitchensis (Sitka spruce) (Pinus sitchensis). / hypothetical protein SELMODRAFT_174928 [Selaginella moellendorffii] pheophorbide a oxygenase
Kujala & Savolainen 2012, Palmé et al. 2008, Palmé et al. 2009	Pinus sylvestris	rpS4	Ribosomal protein S4	Lat	contig26787	tr=Putative uncharacterized protein; Picea sitchensis (Sitka spruce) (Pinus sitchensis). /
Park et al. 2008	Populus deltoides	rPL13a	Ribosomal protein L13a	Phe	contig26793	tr=Putative uncharacterized protein; Picea sitchensis (Sitka spruce) (Pinus sitchensis). / Os03g0756000 [Oryza sativa Japonica Group] Similar to 60S ribosomal protein L13a-4.
Buschiazzo et al. 2012, Canales et al. 2011, Christopher et al. 2004, Eckert et al. 2009, Holliday et al. 2008, Miranda et al. 2007, Park et al. 2008	Picea sitchensis, Pinus pinaster, Populus deltoides, Populus trichocarpa x deltoides, Quercus petraea	Hsp70_1	Heat Shock protein 70	Col, Def, Nut, Phe	contig26878	tr=Putative uncharacterized protein; Picea sitchensis (Sitka spruce) (Pinus sitchensis). / heat shock protein, putative [Ricinus communis]
Azaiez et al. 2009, Christopher et al. 2004, Cooke et al. 2003, Eckert et al. 2009, Fossdal et al. 2007, Holliday et al. 2008, Holliday et al. 2010, Kujala & Savolainen 2012, Miranda et al. 2007, Palmé et al. 2009,Park et al. 2008	Picea abies, Picea sitchensis, Populus deltoides, Populus nigra x maximowiczii, Populus trichocarpa x deltoides, Quercus petraea	GST_2	Glutathione S-transferase	Col, Def, Dro, Nut, Phe	contig27175	tr=Putative uncharacterized protein; Picea sitchensis (Sitka spruce) (Pinus sitchensis). / glutathione-s-transferase theta, gst, putative [Ricinus communis]
Derory et al. 2006, Park et al. 2008	Populus deltoides, Quercus petraea	CBS	Cystathionine β-synthase	Phe	contig27271	tr=Putative uncharacterized protein; Picea sitchensis (Sitka spruce) (Pinus sitchensis). / cystathionine gamma-synthase, putative [Ricinus communis]
Canales et al. 2011, Costa et al. 1998, Paux et al. 2005	Pinus pinaster	HSP_2	Heat shock protein	Dro, Nut	contig27288	tr=Putative uncharacterized protein; Picea sitchensis (Sitka spruce) (Pinus sitchensis). / 22.0 kDa class IV heat shock protein [Zea mays]
Bogeat-Triboulot et al. 2007, Canales et al. 2011, Holliday et al. 2008, Park et al. 2008	Populus deltoides, Populus euphratica, Pcea sitchensis	LTP	Lipid-transfer protein	Col, Dro, Phe	contig27422	tr=Putative uncharacterized protein; Picea sitchensis (Sitka spruce) (Pinus sitchensis). / lipid binding protein, putative [Ricinus communis]
Park et al. 2008	Populus deltoides	nifU	nifU-like protein (nitrogen fixation)	Phe	contig27916	tr=Putative uncharacterized protein; Picea sitchensis (Sitka spruce) (Pinus sitchensis). / Os05g0568100 [Oryza sativa Japonica Group] Similar to Iron sulfur cluster assembly protein 1
Kusumi et al. 2002, Li et al. 2011	Pinus radiata	Ferr	Ferredoxin	Woo	contig28194	tr=Putative uncharacterized protein; Picea sitchensis (Sitka spruce) (Pinus sitchensis). / Ferredoxin-3, chloroplast precursor, putative [Ricinus communis]
Bogeat-Triboulot et al. 2007, Canales et al. 2010, Dubos & Plomion 2003, Eckert et al. 2010a, Holliday et al. 2008, Namroud et al. 2008, Park et al. 2008, Paux et al. 2005	Picea sitchensis, Pinus taeda, Populus deltoides, Populus euphratica	C3HC4_2	C3HC4-type zinc finger protein	Col, Dro, Phe	contig28268	tr=Putative uncharacterized protein; Picea sitchensis (Sitka spruce) (Pinus sitchensis). / ring finger protein, putative [Ricinus communis]
Derory et al. 2006, Holliday et al. 2008, Miranda et al. 2007	Picea sitchensis, Populus trichocarpa x deltoides, Quercus petraea	Ech_1	Endochitinase	Col, Def, Phe	contig29561	tr=Putative uncharacterized protein; Picea sitchensis (Sitka spruce) (Pinus sitchensis). / Os02g0605900 [Oryza sativa Japonica Group] Similar to Chitinase
Fossdal et al. 2007, Homolka et al. 2013, Jiménez et al. 2010, Park et al. 2008	Picea abies, Populus deltoides, Prunus persica	Germin	Germin-like	Def, Dro, Phe, Pho	contig30778	tr=Putative uncharacterized protein; Picea sitchensis (Sitka spruce) (Pinus sitchensis). / germin-like protein subfamily 2 member 1 [Arabidopsis thaliana]
Dubos et al. 2003	Pinus pinaster	EC 2.7.1.90	Pyrophosphate dependent phosphofructokinase	Dro	contig310	tr=Putative uncharacterized protein; Picea sitchensis (Sitka spruce) (Pinus sitchensis). / phosphofructokinase, putative [Ricinus communis]
Eckert et al. 2009, Holliday et al. 2008, Park et al. 2008, Paux et al. 2005	Picea sitchensis, Populus deltoides	CBL	Calcineurin B-like protein	Col, Phe	contig32442	tr=Putative uncharacterized protein; Picea sitchensis (Sitka spruce) (Pinus sitchensis). / calcineurin B, putative [Ricinus communis]
Derory et al. 2006, Park et al. 2008	Populus deltoides, Quercus petraea	rpS11	40S ribosomal protein S11	Phe	contig44112	tr=Putative uncharacterized protein; Picea sitchensis (Sitka spruce) (Pinus sitchensis). / hypothetical protein SORBIDRAFT_04g025870 [Sorghum bicolor] 40S ribosomal protein S11-1>gi|242076386|ref|XP_002448129.1| hypothetical protein SORBIDRAFT_06g021750 [Sorghum bicolor]
Bogeat-Triboulot et al. 2007, Cooke et al. 2003, Dillon et al. 2010, Eckert et al. 2009, Park et al. 2008	Populus deltoides, Populus euphratica, Populus trichocarpa x deltoides	PRP_1	Proline-rich protein	Dro, Nut, Phe	contig44198	blast: tr=Putative uncharacterized protein; Picea sitchensis (Sitka spruce) (Pinus sitchensis). / lipid binding protein, putative [Ricinus communis]
Yakovlev et al. 2006	Picea abies	rpL17	60S ribosomal protein L17	Phe	contig47477	tr=Putative uncharacterized protein; Picea sitchensis (Sitka spruce) (Pinus sitchensis). / Os02g0814700 [Oryza sativa Japonica Group] >gi|115450623|ref|NP_001048912.1| Os03g0139100 [Oryza sativa Japonica Group] >gi|115482426|ref|NP_001064806.1| Os10g0466700 [Oryza sativa Japonica Group] >gi|212722212|ref|NP_001132424.1| hypothetical protein LOC100193874 [Zea mays] >gi|212723532|ref|NP_001132737.1…
Azaiez et al. 2009, Beaulieu et al. 2011, Christopher et al. 2004, Eckert et al. 2009, Paux et al. 2005	Eucalyptus globulus, Picea glauca, Populus nigra x maximowiczii, Pseudotsuga menziesii	ACCoxidase_1	ACC (1 aminocyclopropane 1 carboxylate) oxidase	Def, Woo	contig71341	tr=Putative uncharacterized protein; Picea sitchensis (Sitka spruce) (Pinus sitchensis). / 1-aminocyclopropane-1-carboxylate [Populus trichocarpa]
Azaiez et al. 2009, Bhalerao et al. 2003, Holliday et al. 2008, Paux et al. 2005	Picea sitchensis, Populus nigra x maximowiczii, Populus tremula	MAPK_2	MAP kinase family	Col, Def	contig72008	tr=Putative uncharacterized protein; Picea sitchensis (Sitka spruce) (Pinus sitchensis). / hypothetical protein SELMODRAFT_126389 [Selaginella moellendorffii] kinase/ protein kinase/ protein serine/threonine kinase
Eckert et al. 2009, Krutovsky & Neale 2005, Park et al. 2008	Pinus sylvestris, Populus deltoides, Pseudotsuga menziesii	EF1_2	Translation elongation factor-1	Phe	contig72605	tr=Putative uncharacterized protein; Picea sitchensis (Sitka spruce) (Pinus sitchensis). / eukaryotic translation elongation factor, putative [Ricinus communis]
Jiménez et al. 2010	Prunus persica	MRP6	ATP-binding cassette transporter MRP6	Phe	contig73470	tr=Putative uncharacterized protein; Picea sitchensis (Sitka spruce) (Pinus sitchensis). / multidrug resistance protein ABC transporter family [Populus trichocarpa]
Azaiez et al. 2009, Christopher et al. 2004, Fossdal et al. 2007, Kado et al. 2003, Kusumi et al. 2002, Park et al. 2008	Picea abies, Populus deltoides, Populus nigra x maximowiczii, Populus trichocarpa x deltoides	chitinase_1	Chitinases family	Def, Dro, Phe	contig75777	tr=Putative uncharacterized protein; Picea sitchensis (Sitka spruce) (Pinus sitchensis). /glycoside hydrolase family 19 protein [Arabidopsis lyrata subsp. lyrata]
Kirst et al. 2004	Eucalyptus grandis	HMT	Homo-Cys S-methyltransferase / MTR gene	Woo	contig75864	tr=Putative uncharacterized protein; Picea sitchensis (Sitka spruce) (Pinus sitchensis). / Os12g0624000 [Oryza sativa Japonica Group] Similar to Methionine synthase protein
Derory et al. 2006, Li et al. 2011, Park et al. 2008	Pinus radiata, Populus deltoides, Quercus petraea	ELIP_1	Early light-inducible protein	Phe, Woo	contig75915	tr=Putative uncharacterized protein; Picea sitchensis (Sitka spruce) (Pinus sitchensis). / early light-inducible protein [Populus trichocarpa]
Cooke et al. 2003, Eckert et al. 2009, Krutovsky & Neale 2005,Park et al. 2008, Wheeler et al. 2005	Pinus taeda, Populus deltoides, Populus trichocarpa x deltoides	TBE_1	Thiazole biosynthetic enzyme	Col, Nut, Pho	contig76720	tr=Putative uncharacterized protein; Picea sitchensis (Sitka spruce) (Pinus sitchensis). / hypothetical protein SELMODRAFT_271002 [Selaginella moellendorffii] thiamine biosynthetic enzyme
Derory et al. 2006	Quercus petraea	rpL23	60S ribosomal protein L23	Phe	contig77265	tr=Putative uncharacterized protein; Picea sitchensis (Sitka spruce) (Pinus sitchensis). / Os02g0814700 [Oryza sativa Japonica Group] >gi|115450623|ref|NP_001048912.1| Os03g0139100 [Oryza sativa Japonica Group] >gi|115482426|ref|NP_001064806.1| Os10g0466700 [Oryza sativa Japonica Group] >gi|212722212|ref|NP_001132424.1| hypothetical protein LOC100193874 [Zea mays] >gi|212723532|ref|NP_001132737.1…
Dubos et al. 2003	Pinus pinaster	LHC4	Chlorophyll a/b binding protein type 4	Dro	contig93711	tr=Putative uncharacterized protein; Picea sitchensis (Sitka spruce) (Pinus sitchensis). / light-harvesting complex [Selaginella moellendorffii]
Bogeat-Triboulot et al. 2007, Holliday et al. 2008	Picea sitchensis, Populus euphratica	ASP_2	Aspartic protease	Col, Dro	contig101258	sp=Aspartic proteinase-like protein 2; Arabidopsis thaliana (Mouse-ear cress). / Os07g0592200 [Oryza sativa Japonica Group] Peptidase A1, pepsin family protein
Li et al. 2011	Pinus radiata	Mthfr_1	Methylene tetrahydrofolate reductase 1	Woo	contig101412	sp=Methylenetetrahydrofolate reductase; Picea sitchensis (Sitka spruce) (Pinus sitchensis). / methylenetetrahydrofolate reductase [Populus trichocarpa]
Azaiez et al. 2009	Populus nigra x maximowiczii	ACS1_2	ACS1 (1-aminocyclopropane-1-carboxilic acid (ACC) (synthase 1)	Def	contig101973	tr=ACC synthase; Picea engelmannii x Picea glauca. / 1-aminocyclopropane-1-carboxylate [Populus trichocarpa]
Yakovlev et al. 2006	Picea abies	rpS7.2	40S ribosomal protein S7	Phe	contig129078	sp=30S ribosomal protein S7, chloroplastic; Phyllocladus alpinus. Plastid; Chloroplast. / ribosomal protein S7 [Cycas taitungensis]
Azaiez et al. 2009	Populus nigra x maximowiczii	ACS1_3	ACS1 (1-aminocyclopropane-1-carboxilic acid (ACC) (synthase 1)	Def	contig130260	tr=ACC synthase-like; Picea glauca (White spruce) (Pinus glauca). / acc synthase, putative [Ricinus communis]
Park et al. 2008	Populus deltoides	ACDH	Acyl-CoA dehydrogenase	Phe	contig130432	tr=Probable acyl-CoA dehydrogenase (ISS); Ostreococcus tauri. / probable acyl-CoA dehydrogenase (ISS) [Ostreococcus tauri]
Wheeler et al. 2005, Yakovlev et al. 2006	Picea abies	LHC2	Chlorophyll a/b binding protein type 2	Phe	contig131764	tr=Type II chlorophyll a /b-binding protein; Pinus sylvestris (Scots pine). / chlorophyll A/B binding protein, putative [Ricinus communis]
Derory et al. 2006	Quercus petraea	OEE _2	Oxygen-evolving enhancer protein	Phe	contig134883	tr=Oxygen-evolving enhancer protein 2; Sequoia sempervirens (California redwood) (Taxodium sempervirens). / oxygen-evolving enhancer protein 2 [Arabidopsis lyrata subsp. lyrata]
Park et al. 2008	Populus deltoides	AMPligase	AMP-dependent synthetase/ligase	Phe	contig14375	tr=AMP dependent ligase, putative; Ricinus communis (Castor bean). / AMP dependent ligase, putative [Ricinus communis]
Azaiez et al. 2009	Populus nigra x maximowiczii	ACS1_1	ACS1 (1-aminocyclopropane-1-carboxilic acid (ACC) (synthase 1)	Def	contig18441	tr=ACC synthase-like; Picea glauca (White spruce) (Pinus glauca). / Os06g0130400 [Oryza sativa Japonica Group] Similar to 1-aminocyclopropane-1-carboxylate synthase (EC 4.4.1.14)
Park et al. 2008	Populus deltoides	G6pd_1	Glucose-6-P dehydrogenase	Phe	contig18690	sp=Glucose-6-phosphate 1-dehydrogenase; Picea sitchensis (Sitka spruce) (Pinus sitchensis). / glucose-6-phosphate 1-dehydrogenase, putative [Ricinus communis]
Azaiez et al. 2009	Populus nigra x maximowiczii	Wrky51	WRKY DNA-binding protein 51; transcription factor	Def	contig20011	sp=Probable WRKY transcription factor 51; Arabidopsis thaliana (Mouse-ear cress). / WRKY7 - superfamily of TFs having WRKY and zinc finger domains [Zea mays]
Buschiazzo et al. 2012, Eckert et al. 2009, Holliday et al. 2008, Park et al. 2008, Paux et al. 2005, Wheeler et al. 2005	Picea sitchensis, Pinus taeda, Populus deltoides	UDPGT_2	UDP-glycosyltransferase	Col, Phe	contig20806	sp=UDP-glycosyltransferase 91C1; Arabidopsis thaliana (Mouse-ear cress). / UDP-glucosyltransferase, putative [Ricinus communis]
Bogeat-Triboulot et al. 2007, Park et al. 2008	Populus deltoides, Populus euphratica	NitR	Nitrate reductase	Dro, Phe	contig22876	tr=Nitrate reductase, putative; Ricinus communis (Castor bean). / nitrate reductase, putative [Ricinus communis]
Park et al. 2008	Populus deltoides	proline_im_1	Proline iminopeptidase	Phe	contig24433	sp=Proline iminopeptidase; Arabidopsis thaliana (Mouse-ear cress). / proline iminopeptidase, putative [Ricinus communis]
Park et al. 2008	Populus deltoides	extensin_1	Extensin	Phe	contig26668	tr=Extensin-like protein; Picea sitchensis (Sitka spruce) (Pinus sitchensis). / Os10g0371000 [Oryza sativa Japonica Group] Pollen Ole e 1 allergen and extensin domain containing protein
Azaiez et al. 2009, Holliday et al. 2008	Picea sitchensis, Populus nigra x maximowiczii	PLP2	Phospholipase A 2	Col, Def	contig31507	sp=Probable phospholipase A2 homolog 1; Oryza sativa subsp. japonica (Rice). / Phospholipase A23 [Ricinus communis]
Yakovlev et al. 2006	Picea abies	rpL35aC_1	60S ribosomal protein L35a (RPL35aC)	Phe	contig5160	sp=50S ribosomal protein L35; Picea sitchensis (Sitka spruce) (Pinus sitchensis). / ribosomal protein L35 containing protein [Zea mays]
Buschiazzo et al. 2012, Eckert et al. 2009, Holliday et al. 2008, Park et al. 2008, Paux et al. 2005, Wheeler et al. 2005	Picea sitchensis, Pinus taeda, Populus deltoides	UDPGT_3	UDP-glycosyltransferase	Col, Phe	contig72984	sp=UDP-glycosyltransferase 92A1; Arabidopsis thaliana (Mouse-ear cress). / UDP-glucosyltransferase, putative [Ricinus communis]
Yakovlev et al. 2006	Picea abies	rpL36_1	60S ribosomal protein L36	Phe	contig75869	sp=60S ribosomal protein L36; Picea sitchensis (Sitka spruce) (Pinus sitchensis). / Os01g0840700 [Oryza sativa Japonica Group]Similar to 60S ribosomal protein L36.
Yakovlev et al. 2006	Picea abies	rpS7.1	40S ribosomal protein S7	Phe	contig76338	sp=Ribosomal protein S7, mitochondrial; Triticum aestivum (Wheat). Mitochondrion. / ribosomal protein S7 [Vitis vinifera]
Park et al. 2008	Populus deltoides	ACLY	ATP citrate lyase a-subunit	Phe	contig100900	tr=Putative uncharacterized protein; Picea sitchensis (Sitka spruce) (Pinus sitchensis). / predicted protein [Populus trichocarpa]
Dillon et al. 2010, Eckert et al. 2009, Jiménez et al. 2010, Namroud et al. 2008, Park et al. 2008	Picea glauca, Populus deltoides, Prunus persica	Lim	Transcription factor LIM	Dro, Phe	contig101023	tr=Putative uncharacterized protein; Picea sitchensis (Sitka spruce) (Pinus sitchensis). / hypothetical protein SORBIDRAFT_10g005570 [Sorghum bicolor]
Külheim et al. 2011	Eucalyptus globulus	Psy	Phytoene synthase	Def	contig101132	tr=Putative uncharacterized protein; Picea sitchensis (Sitka spruce) (Pinus sitchensis). / PREDICTED: hypothetical protein [Vitis vinifera]
Miranda et al. 2007	Populus trichocarpa x deltoides	Rpn7	26S proteasome regulatory subunit	Def	contig101259	tr=Putative uncharacterized protein; Picea sitchensis (Sitka spruce) (Pinus sitchensis). / predicted protein [Populus trichocarpa]
Christopher et al. 2004, Derory et al. 2006, Eckert et al. 2010a, Park et al. 2008	Populus deltoides, Quercus petraea	LHC_3	Chlorophyll a/b binding protein	Phe	contig101342	tr=Putative uncharacterized protein; Picea sitchensis (Sitka spruce) (Pinus sitchensis). / PREDICTED: hypothetical protein [Vitis vinifera]
Dillon et al. 2010, Namroud et al. 2008, Paux et al. 2005	Pinus radiata	Rac	RAC GTP-binding protein	Woo	contig102010	tr=Putative uncharacterized protein; Vitis vinifera (Grape). / hypothetical protein SELMODRAFT_13258 [Selaginella moellendorffii] >gi|302808191|ref|XP_002985790.1| hypothetical protein SELMODRAFT_13259 [Selaginella moellendorffii]
Gaudet et al. 2008, Miranda et al. 2007, Namroud et al. 2008, Park et al. 2008, Paux et al. 2005	Eucalyptus globulus, Populus deltoides, Populus trichocarpa x deltoides	IAA	Indoleacetic acid-induced protein /IAA protein	Def, Phe, Woo	contig102138	tr=Putative uncharacterized protein; Picea sitchensis (Sitka spruce) (Pinus sitchensis). / PREDICTED: hypothetical protein [Vitis vinifera]
Miranda et al. 2007	Populus trichocarpa x deltoides	oxidoreductase	NADP-dependent oxidoreductase	Def	contig102165	tr=Putative uncharacterized protein; Picea sitchensis (Sitka spruce) (Pinus sitchensis). / PREDICTED: hypothetical protein [Vitis vinifera]
Azaiez et al. 2009	Populus nigra x maximowiczii	Wrky70	WRKY DNA-binding protein 70; transcription factor	Def	contig102273	tr=Putative uncharacterized protein; Picea sitchensis (Sitka spruce) (Pinus sitchensis). / PREDICTED: hypothetical protein [Vitis vinifera]
Derory et al. 2006	Quercus petraea	plastocyanin	Plastocyanin	Col	contig102506	tr=Putative uncharacterized protein; Picea sitchensis (Sitka spruce) (Pinus sitchensis). / uncharacterized protein [Arabidopsis thaliana]
Dubos & Plomion 2003, Palmé et al. 2008, Yakovlev et al. 2006	Picea abies, Pinus pinaster	H2B	Histone H2B	Dro, Phe	contig102667	tr=Putative uncharacterized protein; Picea sitchensis (Sitka spruce) (Pinus sitchensis). / PREDICTED: hypothetical protein [Vitis vinifera]
Christopher et al. 2004, Derory et al. 2006, Holliday et al. 2008, Park et al. 2008	Picea sitchensis, Populus deltoides, Quercus petraea	GolS_3	Galactinol synthase	Col, Phe	contig102865	tr=Putative uncharacterized protein; Picea sitchensis (Sitka spruce) (Pinus sitchensis). / predicted protein [Populus trichocarpa]
Li et al. 2011, Park et al. 2008, Paux et al. 2005	Pinus radiata, Populus deltoides	PecL_2	Pectate lyase	Phe, Woo	contig103017	tr=Putative uncharacterized protein; Picea sitchensis (Sitka spruce) (Pinus sitchensis). / predicted protein [Populus trichocarpa]
Christopher et al. 2004	Populus trichocarpa x deltoides	Hever	Ethylene-inducible protein HEVER	Def	contig105718	tr=Putative uncharacterized protein; Picea sitchensis (Sitka spruce) (Pinus sitchensis). / hypothetical protein SELMODRAFT_146305 [Selaginella moellendorffii] >gi|302810309|ref|XP_002986846.1| hypothetical protein SELMODRAFT_182665 [Selaginella moellendorffii]
Ersoz et al. 2010	Pinus taeda	Pr4	Pathogenesis related 4	Def	contig108048	tr=Putative uncharacterized protein; Picea sitchensis (Sitka spruce) (Pinus sitchensis). / hypothetical protein SELMODRAFT_78171 [Selaginella moellendorffii]
Li et al. 2011, Park et al. 2008, Paux et al. 2005	Pinus radiata, Populus deltoides	PecL_1	Pectate lyase	Phe, Woo	contig111053	tr=Putative uncharacterized protein; Picea sitchensis (Sitka spruce) (Pinus sitchensis). / PREDICTED: hypothetical protein [Vitis vinifera]
Azaiez et al. 2009, Christopher et al. 2004, Dillon et al. 2010, Eckert et al. 2009, Ersoz et al. 2010, Gill et al. 2003, González-Martínez et al. 2007, Kirst et al. 2004, Li et al. 2011, Paux et al. 2005, Yu et al. 2006	Eucalyptus grandis, Pinus taeda, Populus nigra x maximowiczii, Pinus radiata	CAD_1	Cinnamyl alcohol dehydrogenase	Def, Woo	contig113105	tr=Putative uncharacterized protein; Picea sitchensis (Sitka spruce) (Pinus sitchensis). / not found
Bhalerao et al. 2003, Cooke et al. 2003, Park et al. 2008, Paux et al. 2005	Populus deltoides, Populus tremula	RNAbinding_2	RNA-binding protein	Col, Phe	contig117698	tr=Putative uncharacterized protein; Picea sitchensis (Sitka spruce) (Pinus sitchensis). /not found
Kirst et al. 2004	Eucalyptus grandis	DAPH	Phospho-2-dehydro-3-deoxyheptonate aldolase synthase	Woo	contig127905	tr=Putative uncharacterized protein; Picea sitchensis (Sitka spruce) (Pinus sitchensis). / PREDICTED: hypothetical protein [Vitis vinifera]
Beaulieu et al. 2011	Picea glauca	GlH28	Glycosyl hydrolase family 28	Woo	contig128122	tr=Putative uncharacterized protein; Picea sitchensis (Sitka spruce) (Pinus sitchensis). / hypothetical protein SORBIDRAFT_10g000660 [Sorghum bicolor]
Park et al. 2008	Populus deltoides	dehydratase	NAD-epimerase/dehydratase family	Phe	contig128229	tr=Putative uncharacterized protein; Picea sitchensis (Sitka spruce) (Pinus sitchensis). / PREDICTED: hypothetical protein [Vitis vinifera]
Bhalerao et al. 2003, Eckert et al. 2009, Eckert et al. 2010a, Park et al. 2008, Paux et al. 2005	Populus deltoides, Populus tremula	ZNF	Zinc finger protein	Col, Phe	contig128249	tr=Putative uncharacterized protein; Picea sitchensis (Sitka spruce) (Pinus sitchensis). / predicted protein [Physcomitrella patens subsp. patens] >gi|168058437|ref|XP_001781215.1| predicted protein [Physcomitrella patens subsp. patens]
Azaiez et al. 2009, Bhalerao et al. 2003, Holliday et al. 2008, Paux et al. 2005	Picea sitchensis, Populus nigra x maximowiczii, Populus tremula	MAPK_1	MAP kinase family	Col, Def	contig129460	tr=Putative uncharacterized protein; Picea sitchensis (Sitka spruce) (Pinus sitchensis). / PREDICTED: hypothetical protein isoform 1 [Vitis vinifera]
Christopher et al. 2004, Costa et al. 1998, Park et al. 2008	Pinus pinaster, Populus deltoides	RuBPCase	Rubisco activase	Dro, Phe	contig129947	tr=Putative uncharacterized protein; Picea sitchensis (Sitka spruce) (Pinus sitchensis). / hypothetical protein SELMODRAFT_268623 [Selaginella moellendorffii]
Park et al. 2008	Populus deltoides	rpS14	40SribosomalproteinS14	Phe	contig131503	tr=Putative uncharacterized protein; Picea sitchensis (Sitka spruce) (Pinus sitchensis). / predicted protein [Physcomitrella patens subsp. patens]
Eckert et al. 2009, Krutovsky & Neale 2005	Pseudotsuga menziesii	APX	Ascorbate peroxidase	Col	contig131849	tr=Putative uncharacterized protein; Picea sitchensis (Sitka spruce) (Pinus sitchensis). / predicted protein [Populus trichocarpa]
Christopher et al. 2004, Park et al. 2008	Populus deltoides	Ubq-like	Ubiquitin-like protein	Phe	contig131983	tr=Putative uncharacterized protein; Picea sitchensis (Sitka spruce) (Pinus sitchensis). / conserved hypothetical protein [Ricinus communis]
Azaiez et al. 2009, Buschiazzo et al. 2012, Dillon et al. 2010, Dubos & Plomion 2003, Eckert et al. 2009, Holliday et al. 2010, Park et al. 2008, Paux et al. 2005	Picea sitchensis, Pinus pinaster, Populus deltoides, Populus nigra x maximowiczii	XET	Xyloglucan:xyloglucosyl transferase	Def, Dro, Phe, Pho	contig133214	tr=Putative uncharacterized protein; Picea sitchensis (Sitka spruce) (Pinus sitchensis). / predicted protein [Populus trichocarpa]
Holliday et al. 2010 (Heuertz et al. 2006, Keller et al. 2011, Kujala & Savolainen 2012, Ma et al. 2010)	Picea sitchensis	CRY1	Cryptochrome 1	Col, Phe	contig17996	tr=Putative uncharacterized protein; Picea sitchensis (Sitka spruce) (Pinus sitchensis). / PREDICTED: hypothetical protein [Vitis vinifera]
Li et al. 2011	Pinus radiata	import	Mitochondrial import receptor	Woo	contig18060	tr=Putative uncharacterized protein; Picea sitchensis (Sitka spruce) (Pinus sitchensis). / PREDICTED: hypothetical protein [Vitis vinifera]
Park et al. 2008	Populus deltoides	shaggy	Shaggy-like kinase / glycogen synthase kinase	Phe	contig18144	tr=Putative uncharacterized protein; Picea sitchensis (Sitka spruce) (Pinus sitchensis). /
Canales et al. 2010, Canales et al. 2011, Cooke et al. 2003, Park et al. 2008	Pinus pinaster, Populus deltoides, Populus trichocarpa x deltoides	starch synthase	Starch synthase	Nut, Phe	contig18161	tr=Putative uncharacterized protein; Picea sitchensis (Sitka spruce) (Pinus sitchensis). / PREDICTED: hypothetical protein [Vitis vinifera]
Keller et al. 2011, Kujala & Savolainen 2012, Ma et al. 2010	Populus balsamifera	ZTL	Zeitlupe proteins	Lat	contig18558	tr=Putative uncharacterized protein; Picea sitchensis (Sitka spruce) (Pinus sitchensis). / predicted protein [Populus trichocarpa]
Azaiez et al. 2009	Populus nigra x maximowiczii	Iaglu	IAA glucose synthase / IAGLU (indole-3-acetate beta-D-UDP-glycosyltransferase)	Def	contig18695	tr=Putative uncharacterized protein; Picea sitchensis (Sitka spruce) (Pinus sitchensis). /
Namroud et al. 2008, Paux et al. 2005	Picea glauca	PsUS	Pseudouridine synthase	Col	contig18766	tr=Putative uncharacterized protein; Picea sitchensis (Sitka spruce) (Pinus sitchensis). / PREDICTED: hypothetical protein [Vitis vinifera]
Azaiez et al. 2009, Holliday et al. 2008, Li et al. 2011, Miranda et al. 2007, Park et al. 2008, Paux et al. 2005	Picea sitchensis, Pinus radiata, Populus deltoides, Populus nigra x maximowiczii, Populus trichocarpa x deltoides	BG	β-1, 3-glucanase	Col, Def, Phe, Woo	contig18807	tr=Putative uncharacterized protein; Picea sitchensis (Sitka spruce) (Pinus sitchensis). / PREDICTED: hypothetical protein [Vitis vinifera]
Bogeat-Triboulot et al. 2007	Populus euphratica	imbibition	Putative imbibition protein	Dro	contig18983	tr=Putative uncharacterized protein; Picea sitchensis (Sitka spruce) (Pinus sitchensis). / PREDICTED: hypothetical protein [Vitis vinifera]
Holliday et al. 2008, Holliday et al. 2010, Kullan et al. 2012, Li et al. 2011, Park et al. 2008	Eucalyptus grandis x urophylla, Picea sitchensis, Pinus radiata, Populus deltoides	Fbox_2	Cyclin-like F-box	Col, Phe, Woo	contig19016	tr=Putative uncharacterized protein; Picea sitchensis (Sitka spruce) (Pinus sitchensis). / PREDICTED: hypothetical protein [Vitis vinifera]
Buschiazzo et al. 2012, Cooke et al. 2003, Eveno et al. 2008, González-Martínez et al. 2006, Park et al. 2008	Populus deltoides, Populus trichocarpa x deltoides	PP2C_1	Protein phosphatase 2C	Nut, Phe	contig19083	tr=Putative uncharacterized protein; Picea sitchensis (Sitka spruce) (Pinus sitchensis). / predicted protein [Physcomitrella patens subsp. patens]
Eckert et al. 2010b	Pinus taeda	CLIP	CLIP-associated protein	Dro	contig19286	tr=Putative uncharacterized protein; Picea sitchensis (Sitka spruce) (Pinus sitchensis). / PREDICTED: hypothetical protein [Vitis vinifera]
Dubos et al. 2003	Pinus pinaster	GRR1	Glucose regulated repressor protein	Dro	contig19456	tr=Putative uncharacterized protein; Picea sitchensis (Sitka spruce) (Pinus sitchensis). / PREDICTED: hypothetical protein [Vitis vinifera]
Jiménez et al. 2010, Miranda et al. 2007, Paux et al. 2005	Populus trichocarpa x deltoides	DEADbox	DEAD box RNA helicase	Def	contig20599	tr=Putative uncharacterized protein; Picea sitchensis (Sitka spruce) (Pinus sitchensis). / predicted protein [Physcomitrella patens subsp. patens]
Eckert et al. 2010a, Eckert et al. 2010b	Pinus taeda	TIFY	TIFY domain-containing protein	Dro	contig20786	tr=Putative uncharacterized protein; Picea sitchensis (Sitka spruce) (Pinus sitchensis). / predicted protein [Populus trichocarpa]
Park et al. 2008	Populus deltoides	Inorganic diphosphatase	Inorganic diphosphatase	Phe	contig20819	tr=Putative uncharacterized protein; Picea sitchensis (Sitka spruce) (Pinus sitchensis). / PREDICTED: hypothetical protein [Vitis vinifera]
Eckert et al. 2009, Namroud et al. 2008	Picea glauca	WD40 _2	WD-40 repeat family protein (beta transducin repeat)	Col, Dro	contig21183	tr=Putative uncharacterized protein; Picea sitchensis (Sitka spruce) (Pinus sitchensis). / predicted protein [Populus trichocarpa]
Heuertz et al. 2006, Keller et al. 2011	Picea abies, Populus balsamifera	EBS	Early bolting in short days	Lat, Pho	contig21300	tr=Putative uncharacterized protein; Picea sitchensis (Sitka spruce) (Pinus sitchensis). / PREDICTED: hypothetical protein [Vitis vinifera]
Li et al. 2011	Pinus radiata	Cytb5	Cytochrome b5	Woo	contig22305	tr=Putative uncharacterized protein; Picea sitchensis (Sitka spruce) (Pinus sitchensis). / PREDICTED: hypothetical protein [Vitis vinifera]
Bhalerao et al. 2003, Cooke et al. 2003, Park et al. 2008, Paux et al. 2005	Populus deltoides, Populus tremula	RNAbinding_1	RNA-binding protein	Col, Phe	contig22430	tr=Putative uncharacterized protein; Picea sitchensis (Sitka spruce) (Pinus sitchensis). / PREDICTED: hypothetical protein [Vitis vinifera]
Kullan et al. 2012	Eucalyptus grandis x urophylla	GRX	Glutaredoxin family protein	Woo	contig22749	sp=Uncharacterized protein At5g39865; Arabidopsis thaliana (Mouse-ear cress). / hypothetical protein POPTRDRAFT_554508 [Populus trichocarpa] Putative uncharacterized protein
Li et al. 2011	Pinus radiata	SINA	SINA fragment	Woo	contig25278	tr=Putative uncharacterized protein; Picea sitchensis (Sitka spruce) (Pinus sitchensis). / PREDICTED: hypothetical protein [Vitis vinifera]
Derory et al. 2006, Dubos et al. 2003, Eveno et al. 2008, Holliday et al. 2008, Miranda et al. 2007	Picea sitchensis, Pinus pinaster, Populus trichocarpa x deltoides, Quercus petraea	EC3.1.2.59	Glucan-endo-1, 3-beta-glucosidase	Col, Def, Dro, Phe	contig25411	tr=Putative uncharacterized protein; Picea sitchensis (Sitka spruce) (Pinus sitchensis). / PREDICTED: hypothetical protein isoform 1 [Vitis vinifera]
Li et al. 2011	Pinus radiata	SB50	Sb50 fragment	Woo	contig26123	tr=Putative uncharacterized protein; Picea sitchensis (Sitka spruce) (Pinus sitchensis). / PREDICTED: hypothetical protein [Vitis vinifera]
Azaiez et al. 2009, Bhalerao et al. 2003, Cooke et al. 2003, Holliday et al. 2008, Holliday et al. 2010	Picea sitchensis, Populus nigra x maximowiczii, Populus tremula, Populus trichocarpa x deltoides	ABC_2	ABC transporter	Col, Def, Nut	contig26164	tr=Putative uncharacterized protein; Picea sitchensis (Sitka spruce) (Pinus sitchensis). / predicted protein [Micromonas pusilla CCMP1545]
Azaiez et al. 2009, Chu et al. 2009, Ersoz et al. 2010, Holliday et al. 2008, Holliday et al. 2010	Picea sitchensis, Pinus taeda, Populus nigra x maximowiczii	ERF_1	Ethylene-responsive element-binding factor	Col, Def	contig26226	tr=Putative uncharacterized protein; Picea sitchensis (Sitka spruce) (Pinus sitchensis). / PREDICTED: hypothetical protein [Vitis vinifera]
Canales et al. 2011	Pinus pinaster	Hsp101	Heat shock protein 101	Nut	contig26302	tr=Putative uncharacterized protein; Picea sitchensis (Sitka spruce) (Pinus sitchensis). / PREDICTED: hypothetical protein [Vitis vinifera]
Eckert et al. 2009, Li et al. 2011, Park et al. 2008	Pinus radiata, Populus deltoides, Pseudotsuga menziesii	ADF	Actin depolymerizing factor	Phe, Woo	contig26335	tr=Putative uncharacterized protein; Picea sitchensis (Sitka spruce) (Pinus sitchensis). / PREDICTED: hypothetical protein [Vitis vinifera]
Eckert et al. 2009, Eckert et al. 2010b, Li et al. 2011, Miranda et al. 2007, Paux et al. 2005	Pinus radiata, Pinus taeda, Populus trichocarpa x deltoides	PK	Protein kinase family protein	Def, Dro, Woo	contig26440	tr=Putative uncharacterized protein; Picea sitchensis (Sitka spruce) (Pinus sitchensis). / PREDICTED: hypothetical protein [Vitis vinifera]
Buschiazzo et al. 2012, Cooke et al. 2003, Eveno et al. 2008, González-Martínez et al. 2006, Park et al. 2008	Populus deltoides, Populus trichocarpa x deltoides	PP2C_2	Protein phosphatase 2C	Nut, Phe	contig26589	tr=Putative uncharacterized protein; Picea sitchensis (Sitka spruce) (Pinus sitchensis). / PREDICTED: hypothetical protein [Vitis vinifera]
Eckert et al. 2009	Pseudotsuga menziesii	Gbinding	Guanine nucleotide binding protein	Phe	contig26636	tr=Putative uncharacterized protein; Picea sitchensis (Sitka spruce) (Pinus sitchensis). / PREDICTED: hypothetical protein [Vitis vinifera]
Li et al. 2011	Pinus radiata	DAD1	Defender against apoptotic death 1	Woo	contig26692	tr=Putative uncharacterized protein; Picea sitchensis (Sitka spruce) (Pinus sitchensis). /
Eckert et al. 2009, Park et al. 2008	Populus deltoides	PhoR	Phosphate-responsive protein	Phe	contig26790	tr=Putative uncharacterized protein; Picea sitchensis (Sitka spruce) (Pinus sitchensis). / predicted protein [Populus trichocarpa]
Fossdal et al. 2007, Jiménez et al. 2010, Kusumi et al. 2002, Park et al. 2008	Picea abies, Populus deltoides, Prunus persica	GlH18	Glycoside hydrolase, family 18 - Chitinase class II	Def, Dro, Phe	contig27139	tr=Putative uncharacterized protein; Picea sitchensis (Sitka spruce) (Pinus sitchensis). / PREDICTED: hypothetical protein [Vitis vinifera]
Christopher et al. 2004, Derory et al. 2006, Holliday et al. 2008, Park et al. 2008	Picea sitchensis, Populus deltoides, Quercus petraea	GolS_1	Galactinol synthase	Col, Phe	contig27284	tr=Putative uncharacterized protein; Picea sitchensis (Sitka spruce) (Pinus sitchensis). / predicted protein [Populus trichocarpa]
Canales et al. 2011	Pinus pinaster	MIOX	Myo-inositol oxygenase	Nut	contig27833	tr=Putative uncharacterized protein; Picea sitchensis (Sitka spruce) (Pinus sitchensis). / PREDICTED: hypothetical protein [Vitis vinifera]
Bogeat-Triboulot et al. 2007, Kujala & Savolainen 2012, Park et al. 2008	Populus euphratica, Populus deltoides	ADH	Alcohol dehydrogenase	Dro, Phe	contig28308	tr=Putative uncharacterized protein; Picea sitchensis (Sitka spruce) (Pinus sitchensis). / PREDICTED: hypothetical protein [Vitis vinifera]
Cooke et al. 2003, Dubos et al. 2003, Holliday et al. 2008, Park et al. 2008	Picea sitchensis, Pinus pinaster, Populus deltoides, Populus trichocarpa x deltoides	GA	Gibberellin regulated protein	Col, Dro, Nut, Phe	contig28903	tr=Putative uncharacterized protein; Picea sitchensis (Sitka spruce) (Pinus sitchensis). / hypothetical protein SELMODRAFT_171056 [Selaginella moellendorffii]
Canales et al. 2011	Pinus pinaster	p23	p23 co-chaperone	Nut	contig29128	tr=Putative uncharacterized protein; Picea sitchensis (Sitka spruce) (Pinus sitchensis). / PREDICTED: hypothetical protein [Vitis vinifera]
Azaiez et al. 2009, Christopher et al. 2004, Eckert et al. 2009, Ersoz et al. 2010, Hamberger et al. 2009, Holliday et al. 2008	Pinus taeda, Populus nigra x maximowiczii, Populus trichocarpa x deltoides	P450_3	Cytochrome P450 family protein	Def	contig29872	tr=Putative uncharacterized protein; Picea sitchensis (Sitka spruce) (Pinus sitchensis). / PREDICTED: hypothetical protein [Vitis vinifera]
Dillon et al. 2010, Lepoittevin et al. 2012	Pinus pinaster, Pinus radiata	hdzip	Hdzip transcription factor	Woo	contig2999	tr=Putative uncharacterized protein; Vitis vinifera (Grape). / PREDICTED: hypothetical protein [Vitis vinifera]
Yakovlev et al. 2010	Pinus taeda	SPT4	Spt4 ⁄ zinc ion binding	Col, Phe	contig30328	tr=Putative uncharacterized protein; Picea sitchensis (Sitka spruce) (Pinus sitchensis). / PREDICTED: hypothetical protein [Vitis vinifera]
Azaiez et al. 2009, Beaulieu et al. 2011, Bhalerao et al. 2003, Eckert et al. 2009, Li et al. 2011, Miranda et al. 2007, Paux et al. 2005	Picea glauca, Pinus radiata, Populus nigra x maximowiczii, Populus tremula, Populus trichocarpa x deltoides	LRR-RLK_1	LRR receptor-like protein kinase	Col, Def, Woo	contig30767	tr=Putative uncharacterized protein; Picea sitchensis (Sitka spruce) (Pinus sitchensis). / hypothetical protein SELMODRAFT_33809 [Selaginella moellendorffii]
Azaiez et al. 2009, Bhalerao et al. 2003, Bogeat-Triboulot et al. 2007, Canales et al. 2012, Dillon et al. 2010, Eckert et al. 2009, Ersoz et al. 2010, Goicoechea et al. 2005, Holliday et al. 2008, Kujala & Savolainen 2012, Kusumi et al. 2002, Miranda et al. 2007, Namroud et al. 2008, Palmé et al. 2009, Paux et al. 2005, Yakovlev et al. 2010	Eucalyptus globulus, Picea glauca, Picea sitchensis, Pinus taeda, Populus euphratica, Populus nigra x maximowiczii, Populus tremula, Populus trichocarpa x deltoides, Pseudotsuga menziesii	myb_3	Myb-like transcription factor	Col, Def, Dro, Phe, Woo	contig35215	tr=Putative uncharacterized protein; Vitis vinifera (Grape). / PREDICTED: hypothetical protein [Vitis vinifera]
Park et al. 2008	Populus deltoides	ubq-oxidoreductase	NADH-ubiquinone oxidoreductase	Phe	contig41826	tr=Putative uncharacterized protein; Picea sitchensis (Sitka spruce) (Pinus sitchensis). / predicted protein [Populus trichocarpa]
Derory et al. 2006	Quercus petraea	SKP1	S-phase kinase-associated protein 1 A (SKP1)	Phe	contig43989	tr=Putative uncharacterized protein; Picea sitchensis (Sitka spruce) (Pinus sitchensis). / predicted protein [Physcomitrella patens subsp. patens]
Christopher et al. 2004, Dillon et al. 2010, Li et al. 2011	Pinus radiata	pcber	Phenylcoumaran benzylic ether reductase	Woo	contig44036	tr=Putative uncharacterized protein; Picea sitchensis (Sitka spruce) (Pinus sitchensis). / PREDICTED: hypothetical protein [Vitis vinifera]
Miranda et al. 2007, Park et al. 2008, Paux et al. 2005	Populus deltoides, Populus trichocarpa x deltoides	rpL30	60S Ribosomal protein L30	Def, Phe	contig44393	tr=Putative uncharacterized protein; Picea sitchensis (Sitka spruce) (Pinus sitchensis). / predicted protein [Populus trichocarpa] >gi|224131730|ref|XP_002328094.1| predicted protein [Populus trichocarpa]
Eckert et al. 2009, Krutovsky & Neale 2005	Pseudotsuga menziesii	rpL31a	60S ribosomal protein L31a	Col, Phe	contig44505	tr=Putative uncharacterized protein; Picea sitchensis (Sitka spruce) (Pinus sitchensis). / predicted protein [Physcomitrella patens subsp. patens]
Azaiez et al. 2009	Populus nigra x maximowiczii	TT7	TT7 (transparent testa 7); flavonoid 3'-monooxygenase/oxygen binding	Def	contig50123	tr=Putative uncharacterized protein; Picea sitchensis (Sitka spruce) (Pinus sitchensis). / PREDICTED: hypothetical protein [Vitis vinifera]
Eckert et al. 2009, Holliday et al. 2008	Picea sitchensis	PPR	PPR repeat-containing protein	Col	contig52095	tr=Putative uncharacterized protein; Picea sitchensis (Sitka spruce) (Pinus sitchensis). / PREDICTED: hypothetical protein [Vitis vinifera]
Azaiez et al. 2009, Jiménez et al. 2010, Miranda et al. 2007, Park et al. 2008	Populus deltoides, Populus nigra x maximowiczii, Populus trichocarpa x deltoides, Prunus persica,	PR1	Pathogenesis-related protein 1	Def, Phe, Pho	contig6241	tr=Putative uncharacterized protein; Picea sitchensis (Sitka spruce) (Pinus sitchensis). / hypothetical protein SELMODRAFT_407049 [Selaginella moellendorffii]
Li et al. 2011	Pinus radiata	Brix	Brix domain	Woo	contig65032	tr=Putative uncharacterized protein; Picea sitchensis (Sitka spruce) (Pinus sitchensis). / PREDICTED: hypothetical protein [Vitis vinifera]
Park et al. 2008	Populus deltoides	rpP0	60S acidic ribosomal protein P0	Phe	contig70735	tr=Putative uncharacterized protein; Picea sitchensis (Sitka spruce) (Pinus sitchensis). / predicted protein [Physcomitrella patens subsp. patens]
Eckert et al. 2009, Namroud et al. 2008	Picea glauca	WD40 _1	WD-40 repeat family protein (beta transducin repeat)	Col, Dro	contig71134	tr=Putative uncharacterized protein; Picea sitchensis (Sitka spruce) (Pinus sitchensis). / predicted protein [Physcomitrella patens subsp. patens]
Azaiez et al. 2009, Namroud et al. 2008, Paux et al. 2005	Picea glauca, Populus nigra x maximowiczii	HB_1	Homeobox	Col, Def	contig71157	tr=Putative uncharacterized protein; Picea sitchensis (Sitka spruce) (Pinus sitchensis). / predicted protein [Physcomitrella patens subsp. patens]
Azaiez et al. 2009, Bhalerao et al. 2003, Cooke et al. 2003, Holliday et al. 2008, Holliday et al. 2010	Picea sitchensis, Populus nigra x maximowiczii, Populus tremula, Populus trichocarpa x deltoides	ABC_1	ABC transporter	Col, Def, Nut	contig71168	tr=Putative uncharacterized protein; Picea sitchensis (Sitka spruce) (Pinus sitchensis). / PREDICTED: hypothetical protein [Vitis vinifera]
Bhalerao et al. 2003, Bogeat-Triboulot et al. 2007, Dubos & Plomion 2003	Pinus pinaster, Populus euphratica, Populus tremula	FDH	Formate dehydrogenase	Dro, Pho	contig71321	tr=Putative uncharacterized protein; Picea sitchensis (Sitka spruce) (Pinus sitchensis). / PREDICTED: hypothetical protein [Vitis vinifera]
Christopher et al. 2004, Dubos et al. 2003, Dubos & Plomion 2003, Yakovlev et al. 2006	Picea abies, Pinus pinaster	EC 1.1.3.15	Glycolate oxidase ( (S)-2-hydroxy-acid oxidase)	Dro, Phe	contig71552	tr=Putative uncharacterized protein; Picea sitchensis (Sitka spruce) (Pinus sitchensis). / PREDICTED: hypothetical protein [Vitis vinifera]
Azaiez et al. 2009, Buschiazzo et al. 2012, Cooke et al. 2003, Fossdal et al . 2007, Holliday et al. 2008, Holliday et al. 2010, Miranda et al. 2007, Yakovlev et al. 2010, Yin et al. 2004	Picea abies, Picea sitchensis, Pinus taeda, Populus nigra x maximowiczii, Populus trichocarpa, Populus trichocarpa x deltoides	LRR	Leucine-rich repeat family	Col, Def, Dro, Nut, Phe	contig71694	tr=Putative uncharacterized protein; Picea sitchensis (Sitka spruce) (Pinus sitchensis). / predicted protein [Populus trichocarpa]
Buschiazzo et al. 2012, Miranda et al. 2007	Populus trichocarpa x deltoides	STP	Serine/threonine protein phosphatase	Def	contig71829	tr=Putative uncharacterized protein; Picea sitchensis (Sitka spruce) (Pinus sitchensis). / predicted protein [Populus trichocarpa]
Li et al. 2011, Park et al. 2008, Paux et al. 2005	Pinus radiata, Populus deltoides	subtilisin	Subtilase family protein	Phe, Woo	contig71991	tr=Putative uncharacterized protein; Picea sitchensis (Sitka spruce) (Pinus sitchensis). / hypothetical protein SORBIDRAFT_01g023190 [Sorghum bicolor]
Kujala & Savolainen 2012, Palmé et al. 2008, Palmé et al. 2009	Pinus sylvestris	rpS10	Ribosomal protein S10	Lat	contig72365	tr=Putative uncharacterized protein; Picea sitchensis (Sitka spruce) (Pinus sitchensis). / hypothetical protein SELMODRAFT_37555 [Selaginella moellendorffii] >gi|302784744|ref|XP_002974144.1| hypothetical protein SELMODRAFT_37558 [Selaginella moellendorffii]
Azaiez et al. 2009, Christopher et al. 2004, Fossdal et al. 2007, Kado et al. 2003, Kusumi et al. 2002, Park et al. 2008	Picea abies, Populus deltoides, Populus nigra x maximowiczii, Populus trichocarpa x deltoides	chitinase_2	Chitinases family	Def, Dro, Phe	contig73409	tr=Putative uncharacterized protein; Picea sitchensis (Sitka spruce) (Pinus sitchensis). / predicted protein [Populus trichocarpa]
Dubos & Plomion 2003	Pinus pinaster	FtsH	Cell division protein FtsH	Dro	contig74052	tr=Putative uncharacterized protein; Picea sitchensis (Sitka spruce) (Pinus sitchensis). / PREDICTED: hypothetical protein [Vitis vinifera]
Eckert et al. 2009, Ersoz et al. 2010, Eveno et al. 2008, González-Martínez et al. 2006, Grivet et al. 2009, Holliday et al. 2008, Krutovsky & Neale 2005, Li et al. 2011, Park et al. 2008, Paux et al. 2005, Wheeler et al. 2005	Picea sitchensis, Pinus radiata, Pinus taeda, Populus deltoides	erd_1	Early-responsive to dehydration stress	Col, Def, Phe, Woo	contig74276	tr=Putative uncharacterized protein; Picea sitchensis (Sitka spruce) (Pinus sitchensis). / PREDICTED: hypothetical protein [Vitis vinifera]
Eckert et al. 2009, Eckert et al. 2010a, Li et al. 2011, Park et al. 2008, Paux et al. 2005, Yakovlev et al. 2006	Picea abies, Pinus radiata, Populus deltoides	elF_1	Eukaryotic translation initiation factor gene family	Phe, Woo	contig74321	tr=Putative uncharacterized protein; Picea sitchensis (Sitka spruce) (Pinus sitchensis). / predicted protein [Populus trichocarpa]
Christopher et al. 2004, Derory et al. 2006, Holliday et al. 2008, Park et al. 2008	Picea sitchensis, Populus deltoides, Quercus petraea	GolS_2	Galactinol synthase	Col, Phe	contig74898	tr=Putative uncharacterized protein; Picea sitchensis (Sitka spruce) (Pinus sitchensis). / PREDICTED: hypothetical protein [Vitis vinifera]
Bogeat-Triboulot et al. 2007, Chu et al. 2009, Dillon et al. 2010, Dubos et al. 2003, Eckert et al. 2009, Holliday et al. 2008, Li et al. 2011, Park et al. 2008	Picea sitchensis, Pinus pinaster, Pinus radiata, Populus deltoides, Populus euphratica	SuSy_2	Sucrose synthase	Col, Dro, Phe, Woo	contig75926	tr=Putative uncharacterized protein; Picea sitchensis (Sitka spruce) (Pinus sitchensis). / PREDICTED: hypothetical protein [Vitis vinifera]
Cooke et al. 2003	Populus trichocarpa x deltoides	bHLH	bHLH regulatory protein	Nut	contig76921	tr=Putative uncharacterized protein; Picea sitchensis (Sitka spruce) (Pinus sitchensis). / predicted protein [Populus trichocarpa]
Christopher et al. 2004, Eckert et al. 2009, Eveno et al. 2008, González-Martínez et al. 2006, Grivet et al. 2009, Ingvarsson 2005, Li et al. 2011	Pinus radiata	pseudotzain_1	Cystein protease (pseudotzain)	Woo	contig77778	tr=Putative uncharacterized protein; Picea sitchensis (Sitka spruce) (Pinus sitchensis). / PREDICTED: hypothetical protein [Vitis vinifera]
Azaiez et al. 2009, Dillon et al. 2010, Park et al. 2008	Populus deltoides, Populus nigra x maximowiczii	E1, 4Bglu	Korrigan / endo-1, 4-b-D-glucanase	Def, Phe	contig78180	tr=Putative uncharacterized protein; Picea sitchensis (Sitka spruce) (Pinus sitchensis). / PREDICTED: hypothetical protein [Vitis vinifera]
Bogeat-Triboulot et al. 2007, Derory et al. 2006, Dubos et al. 2003, Eckert et al. 2009, González-Martínez et al. 2006, González-Martínez et al. 2007, Jiménez et al. 2010, Krutovsky & Neale 2005, Park et al. 2008, Wheeler et al. 2005, Yakovlev et al. 2006	Picea abies, Pinus pinaster, Populus deltoides, Populus euphratica, Prunus persica, Pseutotsuga menziesii, Quercus petraea	MT	Metallothionein-like protein family	Dro, Phe	contig88518	tr=Putative uncharacterized protein; Picea sitchensis (Sitka spruce) (Pinus sitchensis). / not found
Canales et al. 2011	Pinus pinaster	Chk1	CHK1 checkpoint-like protein	Nut	contig90695	tr=Putative uncharacterized protein; Glycine max (Soybean) (Glycine hispida). / not found
Chu et al. 2009, Derory et al. 2006, Eckert et al. 2009, Holliday et al. 2008, Kujala & Savolainen 2012, Namroud et al. 2008, Park et al. 2008, Paux et al. 2005, Yakovlev et al. 2006	Picea abies, Picea glauca, Picea sitchensis, Populus deltoides, Quercus petraea	dhn	Dehydrin	Col, Phe	Tbac_cdnewcontig92111	not found / not found
Park et al. 2008	Populus deltoides	extensin_2	Extensin	Phe	contig101833	tr=Extensin-like protein; Picea sitchensis (Sitka spruce) (Pinus sitchensis). / conserved hypothetical protein [Ricinus communis]
Li et al. 2011	Pinus radiata	Mthfr_2	Methylene tetrahydrofolate reductase 2	Woo	contig103074	sp=Methylenetetrahydrofolate reductase; Picea sitchensis (Sitka spruce) (Pinus sitchensis). / hypothetical protein SELMODRAFT_177964 [Selaginella moellendorffii]
Burgarella et al. 2012, Hao et al. 2011	Taxus mairei	TBT_3	2a-hydroxytaxane 2-O-benzoyltransferase	Def	contig109923	tr=2-alpha-hydroxytaxane 2-O-benzoyltransferase; Taxus wallichiana var. wallichiana. / predicted protein [Populus trichocarpa]
Park et al. 2008	Populus deltoides	extensin_3	Extensin	Phe	contig117375	sp=Extensin; Nicotiana tabacum (Common tobacco). / hypothetical protein SELMODRAFT_422030 [Selaginella moellendorffii]
Hao et al. 2011, Külheim et al. 2011	Eucalyptus globulus	ggpps	Geranylgeranyl pyrophosphate synthase	Def	contig128233	tr=Geranylgeranyl diphosphate synthase; Taxus canadensis (Canadian yew). / predicted protein [Physcomitrella patens subsp. patens]
Bogeat-Triboulot et al. 2007, Holliday et al. 2008	Picea sitchensis, Populus euphratica	ASP_3	Aspartic protease	Col, Dro	contig128652	sp=Aspartic proteinase nepenthesin-2; Nepenthes gracilis (Slender pitcher plant). / hypothetical protein SORBIDRAFT_06g018170 [Sorghum bicolor]
Derory et al. 2006	Quercus petraea	SBP_2	Squamosa-promoter binding protein-like	Phe	contig128775	sp=Squamosa promoter-binding-like protein 15; Oryza sativa subsp. japonica (Rice). / PREDICTED: hypothetical protein [Vitis vinifera]
Park et al. 2008	Populus deltoides	EC 2.4.2.11	Nicotinate phosphoribosyltransferase	Phe	contig13424	tr=Nicotinate-nucleotide--dimethylbenzimidazole phosphoribosyltransferase, putative; Ricinus communis (Castor bean). / predicted protein [Populus trichocarpa]
Derory et al. 2006	Quercus petraea	OEE _1	Oxygen-evolving enhancer protein	Phe	contig134376	tr=Oxygen-evolving enhancer protein 2; Sequoia sempervirens (California redwood) (Taxodium sempervirens). / PREDICTED: hypothetical protein [Vitis vinifera]
Holliday et al. 2008	Picea sitchensis	EC 3.4.16	Serine carboxypeptidase	Col	contig18265	sp=Serine carboxypeptidase-like 42; Arabidopsis thaliana (Mouse-ear cress). / PREDICTED: hypothetical protein [Vitis vinifera]
Derory et al. 2006	Quercus petraea	SBP_1	Squamosa-promoter binding protein-like	Phe	contig18676	sp=Squamosa promoter-binding-like protein 12; Arabidopsis thaliana (Mouse-ear cress). / PREDICTED: hypothetical protein [Vitis vinifera]
Holliday et al. 2008	Picea sitchensis	DGAT	Diacylglycerol acyltransferase	Col	contig18752	sp=Diacylglycerol O-acyltransferase 1; Arabidopsis thaliana (Mouse-ear cress). / PREDICTED: hypothetical protein [Vitis vinifera]
Buschiazzo et al. 2012, Eckert et al. 2009, Holliday et al. 2008, Park et al. 2008, Paux et al. 2005, Wheeler et al. 2005	Picea sitchensis, Pinus taeda, Populus deltoides	UDPGT_1	UDP-glycosyltransferase	Col, Phe	contig18984	sp=UDP-glycosyltransferase 73B1; Arabidopsis thaliana (Mouse-ear cress). / predicted protein [Populus trichocarpa]
de Carvalho et al. 2010	Populus tremula	PEI	Pectinesterase inhibitor	Lat	contig19523	sp=Probable pectinesterase/pectinesterase inhibitor 61; Arabidopsis thaliana (Mouse-ear cress). / PREDICTED: similar to pectin methylesterase 1 [Vitis vinifera]
Azaiez et al. 2009	Populus nigra x maximowiczii	FMO1_1	FMO1 (flavin-dependent monooxygenase 1)	Def	contig21326	sp=Flavin-containing monooxygenase FMO GS-OX5; Arabidopsis thaliana (Mouse-ear cress). / predicted protein [Populus trichocarpa]
Bogeat-Triboulot et al. 2007, Holliday et al. 2008	Picea sitchensis, Populus euphratica	ASP_1	Aspartic protease	Col, Dro	contig22052	sp=Aspartic proteinase nepenthesin-2; Nepenthes gracilis (Slender pitcher plant). / predicted protein [Populus trichocarpa]
Bogeat-Triboulot et al. 2007, Eckert et al. 2009, Park et al. 2008	Populus deltoides, Populus euphratica	CysP	Cysteine proteinase	Dro, Phe	contig24160	sp=Cysteine proteinase 1; Zea mays (Maize). / PREDICTED: hypothetical protein [Vitis vinifera]
Park et al. 2008	Populus deltoides	proline_im_2	Proline iminopeptidase	Phe	contig25575	sp=Proline iminopeptidase; Arabidopsis thaliana (Mouse-ear cress). / predicted protein [Populus trichocarpa]
Park et al. 2008	Populus deltoides	microtub_3	Microtubule associated protein	Phe	contig25798	sp=Microtubule-associated protein SPIRAL2-like; Arabidopsis thaliana (Mouse-ear cress). / conserved hypothetical protein [Ricinus communis]
Park et al. 2008	Populus deltoides	G6pd_2	Glucose-6-P dehydrogenase	Phe	contig26448	sp=Glucose-6-phosphate 1-dehydrogenase; Picea sitchensis (Sitka spruce) (Pinus sitchensis). / predicted protein [Physcomitrella patens subsp. patens]
Park et al. 2008	Populus deltoides	proline_im_3	Proline iminopeptidase	Phe	contig26691	sp=Proline iminopeptidase; Arabidopsis thaliana (Mouse-ear cress). / predicted protein [Physcomitrella patens subsp. patens]
Chang et al. 1996, Park et al. 2008	Populus deltoides, Pinus taeda	T1Cu	Blue copper protein type I	Phe, Dro	contig28026	sp=Blue copper protein; Pisum sativum (Garden pea). / hypothetical protein SORBIDRAFT_02g036870 [Sorghum bicolor]
Hao et al. 2011	Taxus mairei	IDI	Isopentenyl-diphosphate isomerase	Def	contig29234	tr=Isopentenyl diphosphate isomerase; Pinus taeda (Loblolly pine). / PREDICTED: hypothetical protein [Vitis vinifera]
Yakovlev et al. 2006	Picea abies	rpL35aC_2	60S ribosomal protein L35a (RPL35aC)	Phe	contig44596	sp=50S ribosomal protein L35; Picea sitchensis (Sitka spruce) (Pinus sitchensis). / PREDICTED: hypothetical protein [Vitis vinifera]
Park et al. 2008	Populus deltoides	microtub_1	Microtubule associated protein	Phe	contig4747	sp=Microtubule-associated protein TORTIFOLIA1; Arabidopsis thaliana (Mouse-ear cress). / predicted protein [Populus trichocarpa]
Paux et al. 2005, Yakovlev et al. 2006	Picea abies	rpL27_1	ribosomal protein L27	Phe	contig52161	sp=60S ribosomal protein L27; Picea sitchensis (Sitka spruce) (Pinus sitchensis). / predicted protein [Physcomitrella patens subsp. patens]
de Carvalho et al. 2010	Populus tremula	26sPRS	26S proteasome regulatory subunit	Col, Pho	contig71676	Isoform 2 of 26S protease regulatory subunit 6A homolog OS=Oryza sativa subsp. japonica GN=TBP1 / PREDICTED: hypothetical protein [Vitis vinifera]
Azaiez et al. 2009	Populus nigra x maximowiczii	FMO1_2	FMO1 (flavin-dependent monooxygenase 1)	Def	contig71849	Isoform 2 of Flavin-containing monooxygenase FMO GS-OX5 OS=Arabidopsis thaliana GN=FMOGS-OX5 / predicted protein [Physcomitrella patens subsp. patens]
Wheeler et al. 2005	Pinus taeda	40s-RPS3	40s ribosomal protein S3	Col	contig73213	sp=40S ribosomal protein S3a; Catharanthus roseus (Madagascar periwinkle) (Vinca rosea). / not found
Paux et al. 2005, Yakovlev et al. 2006	Picea abies	rpL27_2	ribosomal protein L27	Phe	contig75663	sp=60S ribosomal protein L27; Picea sitchensis (Sitka spruce) (Pinus sitchensis). / PREDICTED: hypothetical protein [Vitis vinifera]
Yakovlev et al. 2006	Picea abies	rpL36_2	60S ribosomal protein L36	Phe	contig75977	sp=60S ribosomal protein L36; Picea sitchensis (Sitka spruce) (Pinus sitchensis). / predicted protein [Populus trichocarpa]

## Sheet: Table S4
Table S4 Pairwise relateness (unadjusted Ajk statistic) calculated with vcftools as described in Yang et al. (2010). Comparisons of individuals with themselves are highlighted in grey.
BJL				BLIN				CAR				CAS				HAR				JUR				RAS				ROU				ROU				VIS				WALL				YEW
INDV1	INDV2	RELATEDNESS_AJK		INDV1	INDV2	RELATEDNESS_AJK		INDV1	INDV2	RELATEDNESS_AJK		INDV1	INDV2	RELATEDNESS_AJK		INDV1	INDV2	RELATEDNESS_AJK		INDV1	INDV2	RELATEDNESS_AJK						INDV1	INDV2	RELATEDNESS_AJK		INDV1	INDV2	RELATEDNESS_AJK		INDV1	INDV2	RELATEDNESS_AJK		INDV1	INDV2	RELATEDNESS_AJK		INDV1	INDV2	RELATEDNESS_AJK
BJL-2	BJL-8	-0.143735		BLIN-5	BLIN-6	-0.280463		CAR-8	CAR-1	-0.197336		CAS-5	CAS-8	-0.145304		HAR-4	HAR-8	-0.166807		JUR-10	JUR-8	-0.160008		RAS-1	RAS-9	-0.190826		ROU-8	ROU-4	-0.175606		SUE-6	SUE-9	-0.174133		VIS-28	VIS-20	-0.153676		WALL-8	WALL-2	-0.193494		YEW-6	YEW-8	-0.135675
BJL-10	BJL-6	-0.134736		BLIN-6	BLIN-2	-0.269746		CAR-8	CAR-3	-0.195458		CAS-4	CAS-5	-0.136158		HAR-4	HAR-10	-0.164338		JUR-1	JUR-10	-0.145617		RAS-7	RAS-4	-0.188766		ROU-10	ROU-4	-0.173538		SUE-3	SUE-6	-0.162068		VIS-12	VIS-22	-0.145111		WALL-9	WALL-2	-0.191108		YEW-8	YEW-2	-0.135623
BJL-9	BJL-2	-0.132164		BLIN-6	BLIN-3	-0.266483		CAR-7	CAR-1	-0.185548		CAS-6	CAS-10	-0.127824		HAR-8	HAR-2	-0.160693		JUR-1	JUR-2	-0.13999		RAS-10	RAS-4	-0.185221		ROU-8	ROU-1	-0.170045		SUE-8	SUE-1	-0.152373		VIS-7	VIS-22	-0.139442		WALL-8	WALL-10	-0.17503		YEW-1	YEW-3	-0.135311
BJL-2	BJL-7	-0.132075		BLIN-8	BLIN-2	-0.25185		CAR-7	CAR-10	-0.181991		CAS-4	CAS-9	-0.123562		HAR-1	HAR-10	-0.160632		JUR-3	JUR-6	-0.136226		RAS-8	RAS-4	-0.18389		ROU-3	ROU-6	-0.159838		SUE-6	SUE-1	-0.15087		VIS-16	VIS-22	-0.134171		WALL-8	WALL-1	-0.170321		YEW-10	YEW-3	-0.134096
BJL-1	BJL-3	-0.12375		BLIN-5	BLIN-9	-0.24327		CAR-8	CAR-2	-0.170209		CAS-8	CAS-2	-0.121674		HAR-8	HAR-1	-0.155814		JUR-3	JUR-8	-0.125195		RAS-7	RAS-3	-0.164104		ROU-9	ROU-4	-0.147743		SUE-4	SUE-9	-0.14224		VIS-28	VIS-4	-0.133405		WALL-9	WALL-10	-0.16935		YEW-6	YEW-3	-0.133231
BJL-10	BJL-3	-0.118895		BLIN-5	BLIN-8	-0.23859		CAR-7	CAR-3	-0.16534		CAS-8	CAS-1	-0.116755		HAR-2	HAR-10	-0.153417		JUR-1	JUR-5	-0.12103		RAS-5	RAS-10	-0.163723		ROU-7	ROU-10	-0.146075		SUE-8	SUE-3	-0.139413		VIS-1	VIS-30	-0.127653		WALL-7	WALL-3	-0.166664		YEW-10	YEW-4	-0.13259
BJL-10	BJL-8	-0.116075		BLIN-6	BLIN-1	-0.238079		CAR-7	CAR-2	-0.155919		CAS-4	CAS-2	-0.115541		HAR-5	HAR-10	-0.152664		JUR-9	JUR-8	-0.116959		RAS-7	RAS-2	-0.159924		ROU-1	ROU-3	-0.13818		SUE-7	SUE-4	-0.138478		VIS-1	VIS-20	-0.125692		WALL-1	WALL-9	-0.166476		YEW-5	YEW-3	-0.130045
BJL-2	BJL-6	-0.114791		BLIN-5	BLIN-10	-0.236479		CAR-10	CAR-5	-0.151786		CAS-6	CAS-2	-0.114026		HAR-5	HAR-8	-0.150841		JUR-4	JUR-5	-0.114643		RAS-6	RAS-10	-0.156742		ROU-8	ROU-6	-0.129751		SUE-5	SUE-1	-0.137731		VIS-7	VIS-25	-0.124658		WALL-7	WALL-2	-0.154835		YEW-9	YEW-2	-0.128115
BJL-2	BJL-10	-0.111048		BLIN-10	BLIN-3	-0.231802		CAR-1	CAR-9	-0.150757		CAS-4	CAS-1	-0.11351		HAR-6	HAR-10	-0.149748		JUR-4	JUR-7	-0.114063		RAS-1	RAS-4	-0.156071		ROU-1	ROU-10	-0.126546		SUE-9	SUE-2	-0.137658		VIS-4	VIS-22	-0.119114		WALL-5	WALL-6	-0.153115		YEW-6	YEW-1	-0.125147
BJL-6	BJL-8	-0.109368		BLIN-8	BLIN-3	-0.230188		CAR-1	CAR-6	-0.140139		CAS-9	CAS-10	-0.112252		HAR-6	HAR-8	-0.145811		JUR-9	JUR-3	-0.109877		RAS-5	RAS-9	-0.155745		ROU-7	ROU-8	-0.125909		SUE-4	SUE-5	-0.136179		VIS-28	VIS-22	-0.11656		WALL-7	WALL-10	-0.151711		YEW-5	YEW-2	-0.124462
BJL-1	BJL-9	-0.109049		BLIN-6	BLIN-4	-0.229903		CAR-3	CAR-6	-0.138177		CAS-6	CAS-7	-0.110485		HAR-4	HAR-7	-0.139739		JUR-9	JUR-7	-0.106905		RAS-6	RAS-8	-0.155012		ROU-7	ROU-5	-0.121742		SUE-7	SUE-1	-0.131222		VIS-30	VIS-22	-0.114242		WALL-2	WALL-4	-0.143803		YEW-2	YEW-10	-0.12287
BJL-3	BJL-6	-0.107571		BLIN-9	BLIN-3	-0.228607		CAR-1	CAR-5	-0.1376		CAS-3	CAS-5	-0.105578		HAR-7	HAR-9	-0.135104		JUR-10	JUR-4	-0.106897		RAS-8	RAS-2	-0.154714		ROU-3	ROU-4	-0.121566		SUE-3	SUE-10	-0.128132		VIS-28	VIS-7	-0.112877		WALL-1	WALL-5	-0.143721		YEW-7	YEW-10	-0.118078
BJL-5	BJL-7	-0.107543		BLIN-2	BLIN-10	-0.224091		CAR-2	CAR-4	-0.136659		CAS-7	CAS-9	-0.102874		HAR-3	HAR-5	-0.117509		JUR-2	JUR-3	-0.106783		RAS-2	RAS-10	-0.154362		ROU-4	ROU-5	-0.121358		SUE-8	SUE-9	-0.123746		VIS-30	VIS-12	-0.108119		WALL-7	WALL-1	-0.143168		YEW-9	YEW-3	-0.115473
BJL-1	BJL-4	-0.10729		BLIN-7	BLIN-2	-0.223197		CAR-7	CAR-9	-0.136066		CAS-9	CAS-1	-0.102802		HAR-6	HAR-7	-0.115344		JUR-10	JUR-6	-0.106615		RAS-6	RAS-7	-0.150153		ROU-7	ROU-6	-0.121282		SUE-1	SUE-10	-0.123147		VIS-1	VIS-4	-0.106787		WALL-2	WALL-5	-0.138168		YEW-5	YEW-10	-0.110944
BJL-2	BJL-5	-0.106821		BLIN-8	BLIN-1	-0.219745		CAR-1	CAR-10	-0.133002		CAS-10	CAS-2	-0.102123		HAR-3	HAR-2	-0.112315		JUR-5	JUR-6	-0.106549		RAS-10	RAS-3	-0.146128		ROU-8	ROU-9	-0.120113		SUE-6	SUE-10	-0.122119		VIS-22	VIS-25	-0.10482		WALL-2	WALL-6	-0.133248		YEW-7	YEW-3	-0.108867
BJL-4	BJL-5	-0.104816		BLIN-9	BLIN-2	-0.219307		CAR-9	CAR-2	-0.131862		CAS-6	CAS-1	-0.101107		HAR-3	HAR-1	-0.111123		JUR-9	JUR-2	-0.10569		RAS-9	RAS-2	-0.145043		ROU-3	ROU-5	-0.118116		SUE-7	SUE-3	-0.122094		VIS-4	VIS-25	-0.102664		WALL-9	WALL-5	-0.127856		YEW-5	YEW-1	-0.106345
BJL-9	BJL-3	-0.102781		BLIN-7	BLIN-1	-0.217255		CAR-5	CAR-6	-0.125881		CAS-7	CAS-1	-0.0984814		HAR-7	HAR-2	-0.110794		JUR-1	JUR-9	-0.105598		RAS-5	RAS-7	-0.141631		ROU-2	ROU-4	-0.115745		SUE-7	SUE-9	-0.120093		VIS-1	VIS-22	-0.0997862		WALL-8	WALL-5	-0.122924		YEW-7	YEW-1	-0.106133
BJL-2	BJL-4	-0.102755		BLIN-7	BLIN-4	-0.212638		CAR-3	CAR-5	-0.125601		CAS-4	CAS-10	-0.0982743		HAR-1	HAR-9	-0.109959		JUR-3	JUR-7	-0.104982		RAS-8	RAS-1	-0.139326		ROU-2	ROU-3	-0.112809		SUE-3	SUE-5	-0.11847		VIS-4	VIS-16	-0.0980716		WALL-8	WALL-3	-0.122024		YEW-1	YEW-4	-0.101499
BJL-4	BJL-8	-0.1015		BLIN-8	BLIN-4	-0.209942		CAR-9	CAR-6	-0.123128		CAS-4	CAS-6	-0.0950102		HAR-3	HAR-10	-0.109863		JUR-2	JUR-4	-0.103369		RAS-7	RAS-1	-0.138124		ROU-1	ROU-5	-0.112621		SUE-7	SUE-10	-0.117904		VIS-12	VIS-16	-0.095199		WALL-7	WALL-6	-0.121577		YEW-7	YEW-9	-0.0991464
BJL-3	BJL-7	-0.100212		BLIN-5	BLIN-7	-0.208806		CAR-2	CAR-6	-0.120962		CAS-5	CAS-9	-0.0925242		HAR-5	HAR-9	-0.109802		JUR-9	JUR-6	-0.102732		RAS-1	RAS-10	-0.133602		ROU-7	ROU-2	-0.110551		SUE-8	SUE-4	-0.115717		VIS-16	VIS-20	-0.0950162		WALL-1	WALL-4	-0.121233		YEW-8	YEW-1	-0.0961875
BJL-1	BJL-2	-0.0982943		BLIN-7	BLIN-3	-0.196446		CAR-10	CAR-6	-0.120558		CAS-3	CAS-2	-0.0923812		HAR-6	HAR-9	-0.106177		JUR-9	JUR-4	-0.102501		RAS-6	RAS-1	-0.129105		ROU-9	ROU-2	-0.108393		SUE-2	SUE-10	-0.114959		VIS-28	VIS-25	-0.0947685		WALL-8	WALL-4	-0.116534		YEW-6	YEW-10	-0.0949355
BJL-9	BJL-10	-0.0972655		BLIN-1	BLIN-10	-0.187549		CAR-8	CAR-10	-0.116077		CAS-3	CAS-8	-0.0916418		HAR-3	HAR-8	-0.103945		JUR-3	JUR-4	-0.10246		RAS-5	RAS-2	-0.1276		ROU-9	ROU-6	-0.107774		SUE-4	SUE-6	-0.112638		VIS-1	VIS-7	-0.0939068		WALL-9	WALL-4	-0.115328		YEW-1	YEW-9	-0.0936092
BJL-4	BJL-6	-0.0971832		BLIN-1	BLIN-9	-0.185911		CAR-9	CAR-4	-0.115177		CAS-5	CAS-1	-0.0901796		HAR-3	HAR-6	-0.103317		JUR-2	JUR-7	-0.101824		RAS-8	RAS-3	-0.127234		ROU-7	ROU-3	-0.100933		SUE-5	SUE-9	-0.111989		VIS-20	VIS-25	-0.0937791		WALL-9	WALL-3	-0.111764		YEW-6	YEW-7	-0.0912754
BJL-3	BJL-4	-0.0963245		BLIN-9	BLIN-4	-0.17727		CAR-3	CAR-4	-0.113396		CAS-9	CAS-2	-0.0897995		HAR-5	HAR-7	-0.102644		JUR-10	JUR-3	-0.0998707		RAS-5	RAS-3	-0.122645		ROU-1	ROU-2	-0.0989366		SUE-4	SUE-10	-0.111049		VIS-30	VIS-16	-0.0889469		WALL-1	WALL-6	-0.107986		YEW-5	YEW-8	-0.0885274
BJL-10	BJL-7	-0.0958745		BLIN-10	BLIN-4	-0.165699		CAR-4	CAR-6	-0.105376		CAS-5	CAS-6	-0.0879433		HAR-4	HAR-9	-0.100816		JUR-9	JUR-5	-0.0953631		RAS-9	RAS-3	-0.118798		ROU-1	ROU-6	-0.096383		SUE-5	SUE-10	-0.109837		VIS-4	VIS-20	-0.0881528		WALL-7	WALL-4	-0.107969		YEW-9	YEW-4	-0.0845054
BJL-1	BJL-5	-0.0939196		BLIN-7	BLIN-9	-0.0880659		CAR-10	CAR-4	-0.10479		CAS-6	CAS-8	-0.0862882		HAR-7	HAR-1	-0.100592		JUR-2	JUR-10	-0.0926118		RAS-9	RAS-4	-0.114722		ROU-7	ROU-9	-0.0906568		SUE-8	SUE-2	-0.108344		VIS-30	VIS-25	-0.0812792		WALL-10	WALL-5	-0.107947		YEW-2	YEW-4	-0.0839311
BJL-1	BJL-8	-0.0902027		BLIN-7	BLIN-10	-0.0843446		CAR-9	CAR-3	-0.098462		CAS-3	CAS-1	-0.0839556		HAR-6	HAR-1	-0.0973888		JUR-10	JUR-5	-0.0889532		RAS-1	RAS-3	-0.110051		ROU-10	ROU-6	-0.0830549		SUE-5	SUE-2	-0.107333		VIS-30	VIS-7	-0.0786075		WALL-3	WALL-5	-0.106467		YEW-1	YEW-10	-0.0791274
BJL-9	BJL-5	-0.0897821		BLIN-8	BLIN-10	-0.0413044		CAR-9	CAR-5	-0.0981189		CAS-3	CAS-6	-0.0826496		HAR-3	HAR-4	-0.0973838		JUR-1	JUR-8	-0.0879359		RAS-6	RAS-2	-0.109017		ROU-2	ROU-5	-0.0829654		SUE-1	SUE-9	-0.103178		VIS-7	VIS-12	-0.0778183		WALL-10	WALL-6	-0.0979724		YEW-5	YEW-7	-0.0779193
BJL-10	BJL-5	-0.0880585		BLIN-8	BLIN-9	-0.0291491		CAR-2	CAR-5	-0.0922525		CAS-3	CAS-9	-0.0817991		HAR-4	HAR-5	-0.0950678		JUR-7	JUR-8	-0.0857824		RAS-5	RAS-8	-0.10826		ROU-4	ROU-6	-0.0764432		SUE-7	SUE-2	-0.0990144		VIS-16	VIS-25	-0.0709697		WALL-10	WALL-3	-0.0978041		YEW-7	YEW-2	-0.0757564
BJL-3	BJL-8	-0.0870608		BLIN-6	BLIN-7	0.0135803		CAR-10	CAR-3	-0.0912204		CAS-7	CAS-8	-0.0810444		HAR-5	HAR-1	-0.0907824		JUR-5	JUR-8	-0.0812517		RAS-6	RAS-9	-0.0892064		ROU-10	ROU-3	-0.0759726		SUE-8	SUE-10	-0.0826533		VIS-12	VIS-20	-0.070913		WALL-2	WALL-3	-0.0788411		YEW-5	YEW-9	-0.0749505
BJL-9	BJL-6	-0.0852634		BLIN-3	BLIN-4	0.0307555		CAR-8	CAR-9	-0.0849272		CAS-5	CAS-7	-0.0806246		HAR-4	HAR-6	-0.0905971		JUR-6	JUR-7	-0.0805342		RAS-5	RAS-1	-0.0757598		ROU-1	ROU-9	-0.0754997		SUE-6	SUE-2	-0.0696316		VIS-28	VIS-12	-0.0702767		WALL-1	WALL-3	-0.0787913		YEW-8	YEW-4	-0.069825
BJL-1	BJL-10	-0.0835628		BLIN-6	BLIN-10	0.0498906		CAR-2	CAR-10	-0.0696743		CAS-7	CAS-10	-0.0800444		HAR-9	HAR-2	-0.08959		JUR-1	JUR-6	-0.0798867		RAS-6	RAS-3	-0.0617448		ROU-1	ROU-4	-0.0740216		SUE-3	SUE-4	-0.0641537		VIS-20	VIS-22	-0.0691603		WALL-4	WALL-5	-0.0743654		YEW-8	YEW-9	-0.0695859
BJL-9	BJL-4	-0.0807209		BLIN-6	BLIN-9	0.0517696		CAR-7	CAR-4	-0.0689817		CAS-3	CAS-10	-0.0758553		HAR-3	HAR-9	-0.0885682		JUR-1	JUR-7	-0.0789367		RAS-1	RAS-2	-0.058943		ROU-5	ROU-6	-0.0701584		SUE-7	SUE-5	-0.0587163		VIS-28	VIS-30	-0.0670174		WALL-7	WALL-5	-0.0612343		YEW-3	YEW-4	-0.0664562
BJL-9	BJL-7	-0.0789842		BLIN-9	BLIN-10	0.0884345		CAR-1	CAR-2	-0.0485352		CAS-6	CAS-9	-0.0746573		HAR-6	HAR-2	-0.0796676		JUR-1	JUR-4	-0.0763992		RAS-5	RAS-4	-0.0562364		ROU-8	ROU-2	-0.0677251		SUE-3	SUE-2	-0.0563946		VIS-1	VIS-12	-0.0644109		WALL-3	WALL-4	-0.0496532		YEW-6	YEW-9	-0.0650198
BJL-7	BJL-8	-0.0788725		BLIN-5	BLIN-1	0.100442		CAR-8	CAR-4	-0.040136		CAS-3	CAS-4	-0.0738292		HAR-1	HAR-2	-0.0777367		JUR-3	JUR-5	-0.0757541		RAS-2	RAS-4	-0.0456826		ROU-7	ROU-4	-0.065943		SUE-3	SUE-9	-0.0550421		VIS-7	VIS-20	-0.0589879		WALL-4	WALL-6	-0.0236195		YEW-9	YEW-10	-0.0598236
BJL-1	BJL-7	-0.0732574		BLIN-1	BLIN-4	0.123039		CAR-4	CAR-5	-0.0179282		CAS-5	CAS-2	-0.0733993		HAR-5	HAR-2	-0.0669994		JUR-5	JUR-7	-0.0668151		RAS-6	RAS-4	-0.0155647		ROU-9	ROU-5	-0.044332		SUE-8	SUE-5	-0.0467395		VIS-28	VIS-16	-0.0584633		WALL-10	WALL-4	-0.0212334		YEW-8	YEW-10	-0.0595846
BJL-4	BJL-7	-0.066344		BLIN-1	BLIN-2	0.134064		CAR-2	CAR-3	-0.0178846		CAS-1	CAS-10	-0.0732979		HAR-3	HAR-7	-0.0668016		JUR-4	JUR-6	-0.0629534		RAS-8	RAS-9	-0.00891829		ROU-10	ROU-5	-0.0362319		SUE-1	SUE-2	-0.0456473		VIS-4	VIS-30	-0.0584265		WALL-9	WALL-6	-0.00894326		YEW-1	YEW-2	-0.0579947
BJL-1	BJL-6	-0.0651214		BLIN-2	BLIN-4	0.134808		CAR-7	CAR-5	-0.00740028		CAS-7	CAS-2	-0.0704283		HAR-8	HAR-9	-0.0540987		JUR-10	JUR-7	-0.0604114		RAS-5	RAS-6	-0.00289497		ROU-9	ROU-10	-0.0348183		SUE-9	SUE-10	-0.0426327		VIS-4	VIS-12	-0.0579291		WALL-8	WALL-6	-0.00794699		YEW-6	YEW-2	-0.0571743
BJL-5	BJL-6	-0.0569721		BLIN-1	BLIN-3	0.143239		CAR-8	CAR-5	-0.000428176		CAS-3	CAS-7	-0.0683572		HAR-9	HAR-10	-0.054036		JUR-2	JUR-5	-0.0601023		RAS-2	RAS-3	0.0131306		ROU-2	ROU-6	-0.027758		SUE-7	SUE-8	-0.0321478		VIS-1	VIS-28	-0.0529798		WALL-7	WALL-9	0.0121204		YEW-2	YEW-3	-0.0564572
BJL-5	BJL-8	-0.0417378		BLIN-5	BLIN-4	0.164483		CAR-8	CAR-6	0.0240713		CAS-8	CAS-10	-0.0676402		HAR-4	HAR-2	-0.0514214		JUR-1	JUR-3	-0.0596511		RAS-7	RAS-9	0.0187463		ROU-8	ROU-3	-0.0225857		SUE-4	SUE-2	-0.0215171		VIS-1	VIS-25	-0.046263		WALL-7	WALL-8	0.0136755		YEW-8	YEW-3	-0.0534261
BJL-6	BJL-7	-0.0345836		BLIN-7	BLIN-8	0.16578		CAR-1	CAR-4	0.0268408		CAS-1	CAS-2	-0.0636722		HAR-7	HAR-8	-0.0112338		JUR-2	JUR-6	-0.0533216		RAS-9	RAS-10	0.0362712		ROU-2	ROU-10	-0.0160571		SUE-3	SUE-1	-0.0124536		VIS-1	VIS-16	-0.0461699		WALL-2	WALL-10	0.0172979		YEW-7	YEW-8	-0.0444232
BJL-10	BJL-4	-0.0269946		BLIN-5	BLIN-2	0.175588		CAR-7	CAR-6	0.0504336		CAS-4	CAS-8	-0.0533821		HAR-7	HAR-10	-0.00652349		JUR-6	JUR-8	-0.0502923		RAS-7	RAS-8	0.101807		ROU-7	ROU-1	-0.00823001		SUE-4	SUE-1	0.000804884		VIS-4	VIS-7	-0.0346523		WALL-3	WALL-6	0.0176912		YEW-7	YEW-4	-0.0374707
BJL-3	BJL-5	-0.0156412		BLIN-2	BLIN-3	0.180069		CAR-1	CAR-3	0.101236		CAS-4	CAS-7	-0.0435997		HAR-4	HAR-1	0.0165395		JUR-2	JUR-8	-0.0419885		RAS-8	RAS-10	0.113548		ROU-8	ROU-5	0.0306131		SUE-7	SUE-6	0.0636331		VIS-7	VIS-16	-0.0299073		WALL-1	WALL-2	0.0515665		YEW-5	YEW-4	-0.0361849
BJL-9	BJL-8	-0.0133314		BLIN-5	BLIN-3	0.182334		CAR-9	CAR-10	0.108217		CAS-8	CAS-9	-0.0329299		HAR-5	HAR-6	0.0871834		JUR-4	JUR-8	-0.0338607		RAS-7	RAS-10	0.126894		ROU-8	ROU-10	0.0554679		SUE-8	SUE-6	0.0707233		VIS-30	VIS-20	-0.0144734		WALL-1	WALL-10	0.0611996		YEW-6	YEW-4	-0.0207938
BJL-2	BJL-3	0.0627573		BLIN-6	BLIN-8	0.183869		CAR-7	CAR-8	0.128343		CAS-5	CAS-10	-0.0199873		HAR-8	HAR-10	0.394078		JUR-9	JUR-10	0.0649038		RAS-3	RAS-4	0.132845		ROU-9	ROU-3	0.075555		SUE-5	SUE-6	0.0786734		VIS-12	VIS-25	0.0207367		WALL-8	WALL-9	0.340732		YEW-5	YEW-6	0.0913325
BJL-3	BJL-3	0.729587		BLIN-4	BLIN-4	0.700222		CAR-4	CAR-4	0.726874		CAS-8	CAS-8	0.792919		HAR-10	HAR-10	0.755666		JUR-9	JUR-9	0.775949		RAS-3	RAS-3	0.714423		ROU-9	ROU-9	0.708868		SUE-6	SUE-6	0.727696		VIS-16	VIS-16	0.737377		WALL-5	WALL-5	0.635811		YEW-6	YEW-6	0.745405
BJL-6	BJL-6	0.762075		BLIN-1	BLIN-1	0.761082		CAR-9	CAR-9	0.752548		CAS-3	CAS-3	0.79977		HAR-8	HAR-8	0.756572		JUR-10	JUR-10	0.778683		RAS-2	RAS-2	0.715194		ROU-2	ROU-2	0.759053		SUE-8	SUE-8	0.74489		VIS-7	VIS-7	0.760542		WALL-10	WALL-10	0.736597		YEW-8	YEW-8	0.756017
BJL-4	BJL-4	0.763679		BLIN-10	BLIN-10	0.761978		CAR-6	CAR-6	0.767747		CAS-4	CAS-4	0.799965		HAR-1	HAR-1	0.785449		JUR-5	JUR-5	0.807165		RAS-1	RAS-1	0.722374		ROU-5	ROU-5	0.767086		SUE-5	SUE-5	0.748357		VIS-1	VIS-1	0.765674		WALL-9	WALL-9	0.737987		YEW-4	YEW-4	0.757468
BJL-10	BJL-10	0.77163		BLIN-2	BLIN-2	0.770976		CAR-7	CAR-7	0.768203		CAS-7	CAS-7	0.802696		HAR-5	HAR-5	0.791582		JUR-2	JUR-2	0.81009		RAS-10	RAS-10	0.798508		ROU-3	ROU-3	0.772029		SUE-7	SUE-7	0.780833		VIS-20	VIS-20	0.773197		WALL-8	WALL-8	0.738818		YEW-5	YEW-5	0.776755
BJL-9	BJL-9	0.782933		BLIN-5	BLIN-5	0.784608		CAR-5	CAR-5	0.786685		CAS-2	CAS-2	0.803502		HAR-7	HAR-7	0.795117		JUR-7	JUR-7	0.810119		RAS-4	RAS-4	0.805931		ROU-7	ROU-7	0.798817		SUE-9	SUE-9	0.796124		VIS-4	VIS-4	0.77639		WALL-4	WALL-4	0.773643		YEW-9	YEW-9	0.782111
BJL-5	BJL-5	0.786369		BLIN-3	BLIN-3	0.787364		CAR-3	CAR-3	0.802603		CAS-10	CAS-10	0.804704		HAR-2	HAR-2	0.79677		JUR-4	JUR-4	0.817984		RAS-8	RAS-8	0.80596		ROU-6	ROU-6	0.801854		SUE-10	SUE-10	0.813615		VIS-12	VIS-12	0.781113		WALL-6	WALL-6	0.783577		YEW-10	YEW-10	0.790709
BJL-7	BJL-7	0.802607		BLIN-8	BLIN-8	0.788213		CAR-1	CAR-1	0.806721		CAS-6	CAS-6	0.807767		HAR-6	HAR-6	0.804886		JUR-8	JUR-8	0.821183		RAS-7	RAS-7	0.826592		ROU-1	ROU-1	0.811075		SUE-4	SUE-4	0.826934		VIS-30	VIS-30	0.798861		WALL-3	WALL-3	0.786606		YEW-1	YEW-1	0.798241
BJL-1	BJL-1	0.809225		BLIN-9	BLIN-9	0.80037		CAR-8	CAR-8	0.836047		CAS-9	CAS-9	0.814481		HAR-9	HAR-9	0.805985		JUR-1	JUR-1	0.844765		RAS-5	RAS-5	0.839143		ROU-8	ROU-8	0.833278		SUE-2	SUE-2	0.84309		VIS-28	VIS-28	0.802585		WALL-7	WALL-7	0.805447		YEW-7	YEW-7	0.800782
BJL-2	BJL-2	0.84636		BLIN-7	BLIN-7	0.817392		CAR-10	CAR-10	0.844801		CAS-1	CAS-1	0.835168		HAR-4	HAR-4	0.821104		JUR-3	JUR-3	0.857071		RAS-6	RAS-6	0.875031		ROU-4	ROU-4	0.843331		SUE-3	SUE-3	0.849563		VIS-25	VIS-25	0.804196		WALL-1	WALL-1	0.820159		YEW-3	YEW-3	0.801141
BJL-8	BJL-8	0.858717		BLIN-6	BLIN-6	0.850958		CAR-2	CAR-2	0.854847		CAS-5	CAS-5	0.845861		HAR-3	HAR-3	0.822249		JUR-6	JUR-6	0.860008		RAS-9	RAS-9	0.982356		ROU-10	ROU-10	0.847656		SUE-1	SUE-1	0.923918		VIS-22	VIS-22	0.806987		WALL-2	WALL-2	0.915961		YEW-2	YEW-2	0.803357

## Sheet: Table S5
Table S5 Genetic diversity and neutrality-test values obtained for the genes included in the seven candidate pathways for polygenic adaptation. The statistics showing significant overall higher/lower values relative to the total number of pathways are shown in grey.
Pathway	Product code	KO	contig number	KEGG orthology	Blastx nr	Nucleotide diversity (π)	πa/πs	TajD	FuD*	FuF*
Circadian rhythm - plant	K12118	K12118	17996	cryptochrome 1	cryptochrome-1 [Ginkgo biloba]	0.000302622	0.00845545	-0.46325	-1.36247	-1.23249
Circadian rhythm - plant	K12129	K12129	18055	pseudo-response regulator 7	two-component response regulator-like PRR37 [Nelumbo nucifera]	0.00362443	0.263219	2.86182	1.20432	2.24236
Circadian rhythm - plant	K12115	K12115	18558	clock-associated PAS protein ZTL	LOV domain-containing protein [Taxus baccata]	0.00195345	0.00808896	0.239698	1.26555	1.00725
Circadian rhythm - plant	K12121	K12121	18642	phytochrome B	phytochrome, partial [Cephalotaxus harringtonia]	0.000489243	0.0375157	0.993503	0.155956	0.527243
Circadian rhythm - plant	K12120	K12120	18916	phytochrome A	phytochrome [Cephalotaxus harringtonia]	0.00141796	0.0547234	1.77146	1.05691	1.57472
Circadian rhythm - plant	K03115	K03115	102124	CSNK2B; casein kinase II subunit beta	casein kinase II subunit beta isoform X1 [Phoenix dactylifera]	0.00136786	0	0.10673	1.12637	0.898775
Flavonoid biosynthesis	K05280	K05280	22047	E1.14.13.21; flavonoid 3'-monooxygenase [EC:1.14.13.21]	flavonoid 3',5'-hydroxylase 2-like [Hevea brasiliensis]	0.0152649	0.494599	1.777	2.05061	2.26362
Flavonoid biosynthesis	K13065	K13065	26149	E2.3.1.133, HCT; shikimate O-hydroxycinnamoyltransferase [EC:2.3.1.133]	hydroxycinnamoyl-CoA:shikimate hydroxycinnamoyltransferase [Pinus radiata]	0.00486964	0.2551	1.22142	0.583399	0.998981
Flavonoid biosynthesis	K13082	K13082	27886	DFR; bifunctional dihydroflavonol 4-reductase/flavanone 4-reductase [EC:1.1.1.219 1.1.1.234]	dihydroflavonol 4-reductase-like [Manihot esculenta]	0.0194625	0.705291	2.37845	2.30768	2.75054
Flavonoid biosynthesis	K08695	K08695	28611	ANR; anthocyanidin reductase [EC:1.3.1.77]	anthocyanidin reductase ((2S)-flavan-3-ol-forming) [Amborella trichopoda]	0.0161135	0.242259	0.583622	2.47645	1.86548
Flavonoid biosynthesis	K00588	K00588	71201	E2.1.1.104; caffeoyl-CoA O-methyltransferase [EC:2.1.1.104]	caffeoyl-CoA O-methyltransferase [Amborella trichopoda]	0.00132043	0.0968486	-0.259954	-2.75387	-2.19705
Flavonoid biosynthesis	K13082	K13082	73508	DFR; bifunctional dihydroflavonol 4-reductase/flavanone 4-reductase [EC:1.1.1.219 1.1.1.234]	Putative anthocyanidin reductase; Short=GbANR	0.00878372	0.281617	2.1627	2.01364	2.44977
Flavonoid biosynthesis	K00487	K00487	102299	trans-cinnamate 4-monooxygenase [EC:1.14.13.11]	CYP73A171 [Taxus wallichiana var. chinensis]	0.0082292	0.198097	1.12807	2.35311	2.12854
Flavonoid biosynthesis	K00588	K00588	102562	E2.1.1.104; caffeoyl-CoA O-methyltransferase [EC:2.1.1.104]	caffeoyl CoA O-methyltransferase [Picea abies]	0.000779652	0.71828	-0.203712	-0.441654	-0.421731
Flavonoid biosynthesis	K13082	K13082	102834	DFR; bifunctional dihydroflavonol 4-reductase/flavanone 4-reductase [EC:1.1.1.219 1.1.1.234]	dihydroflavonol-4-reductase [Ginkgo biloba]	0.00466166	0.283021	0.982665	1.5161	1.54561
Flavonoid biosynthesis	K00588	K00588	130307	E2.1.1.104; caffeoyl-CoA O-methyltransferase [EC:2.1.1.104]	cathechol O-methyltransferase [Pinus taeda]	0.0113664	no annot.	2.20722	1.99106	2.45623
mRNA surveillance pathway	K06100	K06100	18968	SYMPK; symplekin	symplekin isoform X2 [Amborella trichopoda]	0.000898013	0.106789	1.43355	1.51619	1.74786
mRNA surveillance pathway	K14411	K14411	27378	RNA-binding protein Musashi	heterogeneous nuclear ribonucleoprotein 1 isoform X2 [Morus notabilis]	0.00023046	0	0.643878	0.445854	0.586483
mRNA surveillance pathway	K11583	K11583	28017	serine/threonine-protein phosphatase 2A regulatory subunit B	PREDICTED: probable serine/threonine-protein phosphatase 2A regulatory subunit B'' subunit TON2 [Phoenix dactylifera]	0.00412371	0.0030678	1.65525	1.31162	1.7108
mRNA surveillance pathway	K14404	K14404	71018	cleavage and polyadenylation specificity factor subunit 4	30-kDa cleavage and polyadenylation specificity factor 30 [Amborella trichopoda]	0.00470757	0.10155	3.18672	1.9909	2.93922
mRNA surveillance pathway	K06269	K06269	73104	serine/threonine-protein phosphatase PP1 catalytic subunit [EC:3.1.3.16]	serine/threonine-protein phosphatase PP1 isoform X1 [Amborella trichopoda]	0.00222229	0.0942445	0.696506	1.31723	1.28018
mRNA surveillance pathway	K14403	K14403	102743	cleavage and polyadenylation specificity factor subunit 3 [EC:3.1.27.-]	PREDICTED: cleavage and polyadenylation specificity factor subunit 3-I [Elaeis guineensis]	0.00299082	0.165483	2.02004	1.26555	1.85012
mRNA surveillance pathway	K14399	K14399	128742	polyribonucleotide 5'-hydroxyl-kinase [EC:2.7.1.78]	protein CLP1 homolog isoform X1 [Amborella trichopoda]	0.00549628	0.135588	2.11686	1.86411	2.32059
Oxidative phosphorylation	K01535	K01535	19402	PMA1, PMA2; H+-transporting ATPase [EC:3.6.3.6]	plasma membrane ATPase-like isoform X2 [Nelumbo nucifera]	0.000323672	0	1.99856	0.4474	1.07441
Oxidative phosphorylation	K01507	K01507	20819	inorganic pyrophosphatase [EC:3.6.1.1]	Pyrophosphate-energized vacuolar membrane proton pump-like [Phalaenopsis equestris]	0.00517573	0.594101	1.17776	1.24693	1.43208
Oxidative phosphorylation	K03940	K03940	41826	NADH dehydrogenase (ubiquinone) Fe-S protein 7 [EC:1.6.5.31.6.99.3]	PREDICTED: NADH dehydrogenase [ubiquinone] iron-sulfur protein 7, mitochondrial [Populus euphratica]	0.00158134	0.420326	1.62721	0.625992	1.09653
Oxidative phosphorylation	K03953	K03953	74123	NADH dehydrogenase (ubiquinone) 1 alpha subcomplex subunit 9	PREDICTED: NADH dehydrogenase [ubiquinone] 1 alpha subcomplex subunit 9, mitochondrial [Nelumbo nucifera]	0.00108273	0.864954	1.083	-0.195083	0.279545
Oxidative phosphorylation	K02150	K02150	75450	V-type H+-transporting ATPase subunit E	PREDICTED: V-type proton ATPase subunit E [Nelumbo nucifera]	0.000785532	0	0.057793	0.76001	0.615923
Oxidative phosphorylation	K00411	K00411	102212	ubiquinol-cytochrome c reductase iron-sulfur subunit [EC:1.10.2.2]	PREDICTED: cytochrome b-c1 complex subunit Rieske-4, mitochondrial-like [Nelumbo nucifera]	0.00231776	0.197874	0.977542	1.19563	1.30988
Oxidative phosphorylation	K02258	K02258	128450	cytochrome c oxidase assembly protein subunit 11	PREDICTED: cytochrome c oxidase assembly protein COX11, mitochondrial-like isoform X2 [Juglans regia]	0.00504014	0.213497	2.47308	1.55919	2.24975
Oxidative phosphorylation	K02155	K02155	128922	V-type H+-transporting ATPase 16kDa proteolipid subunit	PREDICTED: V-type proton ATPase 16 kDa proteolipid subunit [Tarenaya hassleriana]	0.000146149	0	-0.551324	0.445854	0.155543
Oxidative phosphorylation	K02136	K02136	128951	F-type H+-transporting ATPase subunit gamma	ATP synthase subunit gamma, mitochondrial [Amborella trichopoda]	0.000973921	0.195913	1.46571	0.76115	1.15187
Phagosome	K10956	K10956	20383	protein transport protein SEC61 subunit alpha	PREDICTED: preprotein translocase subunit SCY1, chloroplastic [Nelumbo nucifera]	0.000685519	0.853549	-0.998456	1.42296	0.609014
Phagosome	K07375	K07375	20720	tubulin beta	Tubulin beta-2 chain [Vigna radiata var. radiata]	0.00372279	0.123147	1.36399	-1.40939	-0.357973
Phagosome	K07897	K07897	26181	Ras-related protein Rab-7A	Ras-related protein Rab7-like [Herrania umbratica]	0.00121795	0	-0.543811	1.05069	0.582891
Phagosome	K07374	K07374	26801	tubulin alpha	Tubulin alpha-2 chain [Hevea brasiliensis]	0.0132036	0.201042	2.06005	2.27168	2.55729
Phagosome	K04392	K04392	72195	RAC1: Ras-related C3 botulinum toxin substrate 1	hypothetical protein AXG93_392s1220 [Marchantia polymorpha subsp. ruderalis]	0.00295337	0	1.49672	1.05079	1.4084
Phagosome	K04392	K04392	75357	RAC1: Ras-related C3 botulinum toxin substrate 1	PREDICTED: rac-like GTP-binding protein 5 [Nicotiana tomentosiformis]	0.0017161	0	1.65466	0.760396	1.22359
Phagosome	K02150	K02150	75450	V-type H+-transporting ATPase subunit E	PREDICTED: V-type proton ATPase subunit E [Nelumbo nucifera]	0.000785532	0	0.057793	0.76001	0.615923
Phagosome	K02155	K02155	128922	V-type H+-transporting ATPase 16kDa proteolipid subunit	PREDICTED: V-type proton ATPase 16 kDa proteolipid subunit [Tarenaya hassleriana]	0.000146149	0	-0.551324	0.445854	0.155543
Spliceosome	K12823	K12823	20599	ATP-dependent RNA helicase DDX5/DBP2 [EC:3.6.4.13]	DEAD-box ATP-dependent RNA helicase 20 [Amborella trichopoda]	0.00642807	0.0699762	2.83768	1.83561	2.64554
Spliceosome	K12830	K12830	22259	splicing factor 3B subunit 3	PREDICTED: splicing factor 3B subunit 3-like [Nelumbo nucifera]	0.00201459	0.0117927	1.33225	2.01378	2.03865
Spliceosome	K12885	K12885	22430	heterogeneous nuclear ribonucleoprotein G	Glycine-rich RNA-binding protein RZ1C [Morus notabilis]	0.000540581	0	0.363233	0.625479	0.627579
Spliceosome	K12874	K12874	26168	intron-binding protein aquarius	PREDICTED: intron-binding protein aquarius [Phoenix dactylifera]	0.00173647	0.261957	0.483331	1.37187	1.22596
Spliceosome	K03283	K03283	26243	heat shock 70kDa protein 1/2/6/8	Heat shock cognate 70 kDa protein 2-like [Sesamum indicum]	0.00732917	0.159434	0.943664	0.910744	1.08835
Spliceosome	K03283	K03283	26878	heat shock 70kDa protein 1/2/6/8	Heat shock cognate 70 kDa protein [Jatropha curcas]	0.00434427	0.00310066	1.03912	1.51622	1.57099
Spliceosome	K12869	K12869	70781	crooked neck	crooked neck-like protein 1 isoform X2 [Amborella trichopoda]	0.00542544	0.0413326	2.01364	2.22294	2.51324
Spliceosome	K12741	K12741	77884	heterogeneous nuclear ribonucleoprotein A1/A3	UBP1-associated protein 2C [Amborella trichopoda]	0.00147989	0.367435	-0.730189	0.996785	0.385938
Spliceosome	K09564	K09564	87118	peptidyl-prolyl isomerase E (cyclophilin E) [EC:5.2.1.8]	PREDICTED: peptidyl-prolyl cis-trans isomerase E [Cucumis melo]	0.00291608	0.0928019	0.630167	1.12652	1.11424
Spliceosome	K03283	K03283	104911	heat shock 70kDa protein 1/2/6/8	heat shock cognate 70 kDa protein 2-like [Sesamum indicum]	0.00634896	0.350043	2.50211	1.43505	2.21023
Wnt signaling pathway	K03083	K03083	18144	glycogen synthase kinase 3 beta [EC:2.7.11.26]	shaggy-related protein kinase epsilon isoform X1 [Herrania umbratica]	0.000512674	1.18734	0.231536	-0.766213	-0.510677
Wnt signaling pathway	K03347	K03347	18212	cullin 1	cullin-1-like [Phoenix dactylifera]	0.00200523	0.00462756	2.01556	0.932332	1.5885
Wnt signaling pathway	K04506	K04506	25278	E3 ubiquitin-protein ligase SIAH1 [EC:2.3.2.27]	E3 ubiquitin-protein ligase SINAT5-like isoform X1 [Hevea brasiliensis]	0.0019061	0.00138323	1.51067	-0.004856	0.607523
Wnt signaling pathway	K04499	K04499	26541	RuvB-like protein 1 (pontin 52)	RuvB-like protein 1 [Physcomitrella patens]	0.00984109	0.17326	2.35696	1.97826	2.5278
Wnt signaling pathway	K03094	K03094	43989	S-phase kinase-associated protein 1	SKP1-like protein 1A [Physcomitrella patens]	0.00230639	0	1.8909	0.76001	1.31345
Wnt signaling pathway	K04392	K04392	72195	RAC1: Ras-related C3 botulinum toxin substrate 1	hypothetical protein AXG93_392s1220 [Marchantia polymorpha subsp. ruderalis]	0.00295337	0	1.49672	1.05079	1.4084
Wnt signaling pathway	K04392	K04392	75357	RAC1: Ras-related C3 botulinum toxin substrate 1	PREDICTED: rac-like GTP-binding protein 5 [Nicotiana tomentosiformis]	0.0017161	0	1.65466	0.760396	1.22359
Wnt signaling pathway	K04506	K04506	77177	E3 ubiquitin-protein ligase SIAH1 [EC:2.3.2.27]	E3 ubiquitin-protein ligase SINAT3-like isoform X1 [Physcomitrella patens]	0.00220096	0.0475559	0.650627	1.31703	1.26038
Wnt signaling pathway	K03115	K03115	102124	CSNK2B; casein kinase II subunit beta	casein kinase II subunit beta isoform X1 [Phoenix dactylifera]	0.00136786	0	0.10673	1.12637	0.898775
Wnt signaling pathway	K03083	K03083	129460	glycogen synthase kinase 3 beta [EC:2.7.11.26]	PREDICTED: shaggy-related protein kinase epsilon-like [Nelumbo nucifera]	0.00331948	0	2.71882	0.789618	1.78562
